# Supplementary material for: The acute effects of lower limb intermittent negative pressure on foot macro- and microcirculation in patients with peripheral arterial disease
Source: PLoS One. 2017 Jun 7;12(6):e0179001. doi: 10.1371/journal.pone.0179001 (PMC5462420; doi:10.1371/journal.pone.0179001)
Supplement: S1 Data — (TXT) [file pone.0179001.s002.txt]

ID	Time (sec)	HR (BPM)	Flow (au)	Laser (Testleg)	Laser (Control)	Diast (mmHg)	Syst (mmHg)	MAP (mmHg)	Temp (�C)	Pressure(mmHg)	Tag	TcpO2 (mmHg)	M�lested	PVR testleg (mm)	PVR control (mm)	ABI testside	ABI control	Ankle systolic pressure testleg (mmHg)	Ankle systolic pressure control (mmHg)	Age (yrs)	Weight (kg)	Height (cm)	Height (m)	BMI	Waist circumference (cm)	Hip Circumference (cm)	Waist to hip ratio	Leg diameter test leg (cm)	Syst left arm	Dastolic BP left arm	MAP at rest	Arterial diameter (mm)	Lab temperature (Celicus)	Sex	Claudicatio time (s)	Claudication distance (m)	Maximal walking time (s)	MWD (m)	Smoker	X smoker	Diabetes	VNRS
1	1.010	67.026	0.011	103.120	28.908	66.196	88.586	73.043	32.297	0.000	1.000	51.21	1	6.0	10	0.56	0.67	100.00	120.00	84	79	177	1.77	25.36	101	100	1.01	34	130	70	90	1.4	22	1	94	84	120	107	2	1	2	0
1	1.834	72.818	0.015	119.940	28.514	64.809	92.549	75.344	32.296	0.000		51.21	1	6.0	10	0.56	0.67	100.00	120.00	84	79	177	1.77	25.36	101	100	1.01	34	130	70	90	1.4	22	1	94	84	120	107	2	1	2	0
1	2.871	57.823	0.011	124.600	29.673	65.403	91.360	73.394	32.296	0.000		51.22	1	6.0	10	0.56	0.67	100.00	120.00	84	79	177	1.77	25.36	101	100	1.01	34	130	70	90	1.4	22	1	94	84	120	107	2	1	2	0
1	3.810	63.949	0.016	121.040	31.580	62.629	95.323	75.781	32.296	0.000		51.27	1	6.0	10	0.56	0.67	100.00	120.00	84	79	177	1.77	25.36	101	100	1.01	34	130	70	90	1.4	22	1	94	84	120	107	2	1	2	0
1	4.768	62.635	0.013	142.460	31.696	65.997	92.747	74.778	32.301	0.000		51.38	1	6.0	10	0.56	0.67	100.00	120.00	84	79	177	1.77	25.36	101	100	1.01	34	130	70	90	1.4	22	1	94	84	120	107	2	1	2	0
1	5.068	62.000	0.001	134.170	23.287	64.214	91.954	72.495	32.300	0.000		51.44	1	6.0	10	0.56	0.67	100.00	120.00	84	79	177	1.77	25.36	101	100	1.01	34	130	70	90	1.4	22	1	94	84	120	107	2	1	2	0
1	5.269	62.000	0.057	165.450	32.511	75.905	91.162	80.914	32.298	0.000		51.25	1	6.0	10	0.56	0.67	100.00	120.00	84	79	177	1.77	25.36	101	100	1.01	34	130	70	90	1.4	22	1	94	84	120	107	2	1	2	0
1	5.590	62.000	0.009	175.220	34.767	68.970	77.094	73.564	32.297	0.000		51.37	1	6.0	10	0.56	0.67	100.00	120.00	84	79	177	1.77	25.36	101	100	1.01	34	130	70	90	1.4	22	1	94	84	120	107	2	1	2	0
1	5.947	62.000	0.000	159.150	32.810	63.620	70.159	66.772	32.299	0.000		51.43	1	6.0	10	0.56	0.67	100.00	120.00	84	79	177	1.77	25.36	101	100	1.01	34	130	70	90	1.4	22	1	94	84	120	107	2	1	2	0
1	7.586	36.600	0.014	140.890	34.013	59.459	90.964	73.011	32.307	0.000		51.35	1	6.0	10	0.56	0.67	100.00	120.00	84	79	177	1.77	25.36	101	100	1.01	34	130	70	90	1.4	22	1	94	84	120	107	2	1	2	0
1	8.568	61.130	0.019	152.350	37.600	74.518	82.245	78.636	32.308	0.000		51.36	1	6.0	10	0.56	0.67	100.00	120.00	84	79	177	1.77	25.36	101	100	1.01	34	130	70	90	1.4	22	1	94	84	120	107	2	1	2	0
1	9.288	83.337	0.019	171.500	37.455	80.462	87.793	83.558	32.309	0.000		51.36	1	6.0	10	0.56	0.67	100.00	120.00	84	79	177	1.77	25.36	101	100	1.01	34	130	70	90	1.4	22	1	94	84	120	107	2	1	2	0
1	10.145	70.024	0.018	191.830	48.619	73.923	87.793	80.981	32.312	0.000		51.38	1	6.0	10	0.56	0.67	100.00	120.00	84	79	177	1.77	25.36	101	100	1.01	34	130	70	90	1.4	22	1	94	84	120	107	2	1	2	0
1	10.866	83.225	0.023	182.610	54.478	72.932	82.840	75.691	32.313	0.000		51.36	1	6.0	10	0.56	0.67	100.00	120.00	84	79	177	1.77	25.36	101	100	1.01	34	130	70	90	1.4	22	1	94	84	120	107	2	1	2	0
1	11.645	77.000	0.023	201.540	65.332	69.168	94.530	77.473	32.313	0.000		51.35	1	6.0	10	0.56	0.67	100.00	120.00	84	79	177	1.77	25.36	101	100	1.01	34	130	70	90	1.4	22	1	94	84	120	107	2	1	2	0
1	12.822	50.995	0.018	198.570	68.724	64.611	97.304	75.022	32.313	0.000		51.10	1	6.0	10	0.56	0.67	100.00	120.00	84	79	177	1.77	25.36	101	100	1.01	34	130	70	90	1.4	22	1	94	84	120	107	2	1	2	0
1	13.784	62.321	0.025	201.930	76.823	62.233	98.097	76.496	32.312	0.000		51.08	1	6.0	10	0.56	0.67	100.00	120.00	84	79	177	1.77	25.36	101	100	1.01	34	130	70	90	1.4	22	1	94	84	120	107	2	1	2	0
1	14.782	60.140	0.021	209.110	85.381	65.403	94.728	75.042	32.320	0.000		51.01	1	6.0	10	0.56	0.67	100.00	120.00	84	79	177	1.77	25.36	101	100	1.01	34	130	70	90	1.4	22	1	94	84	120	107	2	1	2	0
1	15.042	62.000	0.000	176.910	66.263	64.214	93.143	70.867	32.320	0.000		51.31	1	6.0	10	0.56	0.67	100.00	120.00	84	79	177	1.77	25.36	101	100	1.01	34	130	70	90	1.4	22	1	94	84	120	107	2	1	2	0
1	15.301	62.000	0.057	209.180	98.563	77.292	94.530	84.021	32.320	0.000		51.10	1	6.0	10	0.56	0.67	100.00	120.00	84	79	177	1.77	25.36	101	100	1.01	34	130	70	90	1.4	22	1	94	84	120	107	2	1	2	0
1	16.122	73.138	0.012	216.240	91.640	62.827	92.152	70.721	32.318	0.000		51.04	1	6.0	10	0.56	0.67	100.00	120.00	84	79	177	1.77	25.36	101	100	1.01	34	130	70	90	1.4	22	1	94	84	120	107	2	1	2	0
1	16.362	62.000	0.060	205.620	104.510	77.292	94.332	84.688	32.316	0.000		50.79	1	6.0	10	0.56	0.67	100.00	120.00	84	79	177	1.77	25.36	101	100	1.01	34	130	70	90	1.4	22	1	94	84	120	107	2	1	2	0
1	16.561	62.000	0.022	259.970	114.620	72.734	78.481	75.925	32.315	0.000		50.96	1	6.0	10	0.56	0.67	100.00	120.00	84	79	177	1.77	25.36	101	100	1.01	34	130	70	90	1.4	22	1	94	84	120	107	2	1	2	0
1	17.861	46.157	0.024	216.470	104.660	62.431	90.765	72.155	32.325	0.000		50.91	1	6.0	10	0.56	0.67	100.00	120.00	84	79	177	1.77	25.36	101	100	1.01	34	130	70	90	1.4	22	1	94	84	120	107	2	1	2	0
1	18.739	68.342	0.030	208.790	111.150	60.647	93.539	75.111	32.325	0.000		50.96	1	6.0	10	0.56	0.67	100.00	120.00	84	79	177	1.77	25.36	101	100	1.01	34	130	70	90	1.4	22	1	94	84	120	107	2	1	2	0
1	18.960	62.000	0.018	209.000	108.200	65.799	74.716	68.435	32.324	0.000		50.96	1	6.0	10	0.56	0.67	100.00	120.00	84	79	177	1.77	25.36	101	100	1.01	34	130	70	90	1.4	22	1	94	84	120	107	2	1	2	0
1	19.261	62.000	0.048	236.680	118.160	75.707	90.964	82.274	32.325	0.000		50.81	1	6.0	10	0.56	0.67	100.00	120.00	84	79	177	1.77	25.36	101	100	1.01	34	130	70	90	1.4	22	1	94	84	120	107	2	1	2	0
1	19.458	62.000	0.020	247.190	131.470	71.149	76.499	74.045	32.325	0.000		50.87	1	6.0	10	0.56	0.67	100.00	120.00	84	79	177	1.77	25.36	101	100	1.01	34	130	70	90	1.4	22	1	94	84	120	107	2	1	2	0
1	20.520	56.461	0.029	245.860	129.950	65.601	92.549	74.284	32.331	0.000		50.88	1	6.0	10	0.56	0.67	100.00	120.00	84	79	177	1.77	25.36	101	100	1.01	34	130	70	90	1.4	22	1	94	84	120	107	2	1	2	0
1	21.478	62.667	0.031	232.550	134.280	64.611	92.945	74.863	32.329	0.000		50.91	1	6.0	10	0.56	0.67	100.00	120.00	84	79	177	1.77	25.36	101	100	1.01	34	130	70	90	1.4	22	1	94	84	120	107	2	1	2	0
1	22.275	75.251	0.034	244.150	147.440	65.007	93.936	76.643	32.325	0.000		50.85	1	6.0	10	0.56	0.67	100.00	120.00	84	79	177	1.77	25.36	101	100	1.01	34	130	70	90	1.4	22	1	94	84	120	107	2	1	2	0
1	23.076	74.905	0.031	284.220	162.070	67.186	91.360	75.906	32.328	0.000		50.35	1	6.0	10	0.56	0.67	100.00	120.00	84	79	177	1.77	25.36	101	100	1.01	34	130	70	90	1.4	22	1	94	84	120	107	2	1	2	0
1	24.377	46.123	0.029	272.390	164.580	61.638	95.323	73.103	32.332	0.000		50.43	1	6.0	10	0.56	0.67	100.00	120.00	84	79	177	1.77	25.36	101	100	1.01	34	130	70	90	1.4	22	1	94	84	120	107	2	1	2	0
1	25.572	50.227	0.032	249.280	163.330	59.459	94.134	73.480	32.330	0.000		50.40	1	6.0	10	0.56	0.67	100.00	120.00	84	79	177	1.77	25.36	101	100	1.01	34	130	70	90	1.4	22	1	94	84	120	107	2	1	2	0
1	26.374	74.747	0.035	262.300	175.780	62.827	92.747	75.839	32.330	0.000		50.24	1	6.0	10	0.56	0.67	100.00	120.00	84	79	177	1.77	25.36	101	100	1.01	34	130	70	90	1.4	22	1	94	84	120	107	2	1	2	0
1	27.236	69.637	0.030	285.000	191.990	67.979	90.964	75.447	32.329	0.000		50.17	1	6.0	10	0.56	0.67	100.00	120.00	84	79	177	1.77	25.36	101	100	1.01	34	130	70	90	1.4	22	1	94	84	120	107	2	1	2	0
1	28.088	70.394	0.032	297.250	196.070	66.592	93.341	76.337	32.315	0.000		50.16	1	6.0	10	0.56	0.67	100.00	120.00	84	79	177	1.77	25.36	101	100	1.01	34	130	70	90	1.4	22	1	94	84	120	107	2	1	2	0
1	29.111	58.648	0.029	301.640	204.440	67.385	93.738	75.511	32.323	0.000		50.11	1	6.0	10	0.56	0.67	100.00	120.00	84	79	177	1.77	25.36	101	100	1.01	34	130	70	90	1.4	22	1	94	84	120	107	2	1	2	0
1	29.352	62.000	0.017	253.440	180.300	65.403	91.954	70.954	32.321	0.000		50.06	1	6.0	10	0.56	0.67	100.00	120.00	84	79	177	1.77	25.36	101	100	1.01	34	130	70	90	1.4	22	1	94	84	120	107	2	1	2	0
1	29.553	62.000	0.063	322.670	213.790	79.273	95.521	88.203	32.323	0.000		50.09	1	6.0	10	0.56	0.67	100.00	120.00	84	79	177	1.77	25.36	101	100	1.01	34	130	70	90	1.4	22	1	94	84	120	107	2	1	2	0
1	29.812	62.000	0.033	375.760	251.690	74.716	80.858	77.764	32.326	0.000		50.08	1	6.0	10	0.56	0.67	100.00	120.00	84	79	177	1.77	25.36	101	100	1.01	34	130	70	90	1.4	22	1	94	84	120	107	2	1	2	0
1	31.213	42.823	0.027	324.600	217.910	64.016	94.134	73.889	32.318	0.000		50.02	1	6.0	10	0.56	0.67	100.00	120.00	84	79	177	1.77	25.36	101	100	1.01	34	130	70	90	1.4	22	1	94	84	120	107	2	1	2	0
1	32.390	51.011	0.029	323.880	213.320	61.836	93.539	72.466	32.319	0.000		49.84	1	6.0	10	0.56	0.67	100.00	120.00	84	79	177	1.77	25.36	101	100	1.01	34	130	70	90	1.4	22	1	94	84	120	107	2	1	2	0
1	33.790	42.844	0.026	321.000	203.690	61.242	92.945	70.707	32.318	0.000		49.54	1	6.0	10	0.56	0.67	100.00	120.00	84	79	177	1.77	25.36	101	100	1.01	34	130	70	90	1.4	22	1	94	84	120	107	2	1	2	0
1	34.945	51.949	0.028	309.160	202.470	59.261	92.152	71.311	32.325	0.000		49.16	1	6.0	10	0.56	0.67	100.00	120.00	84	79	177	1.77	25.36	101	100	1.01	34	130	70	90	1.4	22	1	94	84	120	107	2	1	2	0
1	35.689	80.610	0.034	309.220	224.630	64.016	92.152	75.320	32.328	0.000		48.90	1	6.0	10	0.56	0.67	100.00	120.00	84	79	177	1.77	25.36	101	100	1.01	34	130	70	90	1.4	22	1	94	84	120	107	2	1	2	0
1	36.745	56.839	0.026	337.780	232.920	65.007	90.765	73.081	32.326	0.000		48.79	1	6.0	10	0.56	0.67	100.00	120.00	84	79	177	1.77	25.36	101	100	1.01	34	130	70	90	1.4	22	1	94	84	120	107	2	1	2	0
1	37.768	58.644	0.032	322.420	234.060	62.827	96.313	74.976	32.331	0.000		48.73	1	6.0	10	0.56	0.67	100.00	120.00	84	79	177	1.77	25.36	101	100	1.01	34	130	70	90	1.4	22	1	94	84	120	107	2	1	2	0
1	38.550	76.749	0.033	339.560	242.030	64.809	93.738	76.264	32.330	0.000		48.64	1	6.0	10	0.56	0.67	100.00	120.00	84	79	177	1.77	25.36	101	100	1.01	34	130	70	90	1.4	22	1	94	84	120	107	2	1	2	0
1	39.564	59.150	0.031	323.850	258.280	68.574	94.530	76.361	32.327	0.000		48.60	1	6.0	10	0.56	0.67	100.00	120.00	84	79	177	1.77	25.36	101	100	1.01	34	130	70	90	1.4	22	1	94	84	120	107	2	1	2	0
1	40.507	63.644	0.035	334.760	269.310	66.394	99.484	82.151	32.333	0.000		48.49	1	6.0	10	0.56	0.67	100.00	120.00	84	79	177	1.77	25.36	101	100	1.01	34	130	70	90	1.4	22	1	94	84	120	107	2	1	2	0
1	41.344	71.656	0.036	354.390	272.920	82.245	89.973	86.051	32.331	0.000		48.45	1	6.0	10	0.56	0.67	100.00	120.00	84	79	177	1.77	25.36	101	100	1.01	34	130	70	90	1.4	22	1	94	84	120	107	2	1	2	0
1	42.162	73.413	0.035	337.950	293.360	88.388	96.115	92.209	32.335	0.000		48.00	1	6.0	10	0.56	0.67	100.00	120.00	84	79	177	1.77	25.36	101	100	1.01	34	130	70	90	1.4	22	1	94	84	120	107	2	1	2	0
1	43.265	54.399	0.031	332.810	287.690	85.019	95.917	89.585	32.334	0.000		47.99	1	6.0	10	0.56	0.67	100.00	120.00	84	79	177	1.77	25.36	101	100	1.01	34	130	70	90	1.4	22	1	94	84	120	107	2	1	2	0
1	44.121	70.014	0.036	319.490	300.680	76.301	88.784	83.751	32.331	0.000		48.02	1	6.0	10	0.56	0.67	100.00	120.00	84	79	177	1.77	25.36	101	100	1.01	34	130	70	90	1.4	22	1	94	84	120	107	2	1	2	0
1	45.401	46.878	0.027	311.680	285.450	66.790	100.470	76.804	32.336	0.000		48.01	1	6.0	10	0.56	0.67	100.00	120.00	84	79	177	1.77	25.36	101	100	1.01	34	130	70	90	1.4	22	1	94	84	120	107	2	1	2	0
1	46.700	46.205	0.032	308.270	285.910	65.007	107.210	78.483	32.331	0.000		48.01	1	6.0	10	0.56	0.67	100.00	120.00	84	79	177	1.77	25.36	101	100	1.01	34	130	70	90	1.4	22	1	94	84	120	107	2	1	2	0
1	47.598	66.807	0.034	309.750	300.020	67.583	105.820	81.423	32.332	0.000		48.00	1	6.0	10	0.56	0.67	100.00	120.00	84	79	177	1.77	25.36	101	100	1.01	34	130	70	90	1.4	22	1	94	84	120	107	2	1	2	0
1	47.799	62.000	0.020	317.580	301.650	71.546	75.310	73.475	32.332	0.000		47.98	1	6.0	10	0.56	0.67	100.00	120.00	84	79	177	1.77	25.36	101	100	1.01	34	130	70	90	1.4	22	1	94	84	120	107	2	1	2	0
1	48.120	62.000	0.048	347.470	319.060	75.905	102.460	88.924	32.331	0.000		47.86	1	6.0	10	0.56	0.67	100.00	120.00	84	79	177	1.77	25.36	101	100	1.01	34	130	70	90	1.4	22	1	94	84	120	107	2	1	2	0
1	48.419	62.000	0.021	346.790	317.540	75.310	80.660	78.038	32.329	0.000		47.92	1	6.0	10	0.56	0.67	100.00	120.00	84	79	177	1.77	25.36	101	100	1.01	34	130	70	90	1.4	22	1	94	84	120	107	2	1	2	0
1	49.338	65.311	0.029	336.320	296.980	72.140	103.450	80.583	32.337	0.000		47.96	1	6.0	10	0.56	0.67	100.00	120.00	84	79	177	1.77	25.36	101	100	1.01	34	130	70	90	1.4	22	1	94	84	120	107	2	1	2	0
1	50.196	69.963	0.032	341.260	312.220	69.960	105.230	80.931	32.334	0.000		48.13	1	6.0	10	0.56	0.67	100.00	120.00	84	79	177	1.77	25.36	101	100	1.01	34	130	70	90	1.4	22	1	94	84	120	107	2	1	2	0
1	50.397	62.000	0.018	302.370	307.250	71.347	77.886	73.078	32.333	0.000		48.38	1	6.0	10	0.56	0.67	100.00	120.00	84	79	177	1.77	25.36	101	100	1.01	34	130	70	90	1.4	22	1	94	84	120	107	2	1	2	0
1	50.737	62.000	0.049	333.780	339.330	78.679	105.030	90.410	32.334	0.000		48.39	1	6.0	10	0.56	0.67	100.00	120.00	84	79	177	1.77	25.36	101	100	1.01	34	130	70	90	1.4	22	1	94	84	120	107	2	1	2	0
1	50.978	62.000	0.020	356.710	341.660	75.905	81.453	78.511	32.334	0.000		48.45	1	6.0	10	0.56	0.67	100.00	120.00	84	79	177	1.77	25.36	101	100	1.01	34	130	70	90	1.4	22	1	94	84	120	107	2	1	2	0
1	51.178	62.000	0.019	315.470	300.330	70.951	76.499	73.619	32.333	0.000		48.47	1	6.0	10	0.56	0.67	100.00	120.00	84	79	177	1.77	25.36	101	100	1.01	34	130	70	90	1.4	22	1	94	84	120	107	2	1	2	0
1	52.377	50.026	0.030	305.960	302.570	66.394	109.390	79.275	32.334	0.000		48.46	1	6.0	10	0.56	0.67	100.00	120.00	84	79	177	1.77	25.36	101	100	1.01	34	130	70	90	1.4	22	1	94	84	120	107	2	1	2	0
1	52.754	62.000	0.023	283.250	270.090	68.970	107.010	83.483	32.335	0.000		48.49	1	6.0	10	0.56	0.67	100.00	120.00	84	79	177	1.77	25.36	101	100	1.01	34	130	70	90	1.4	22	1	94	84	120	107	2	1	2	0
1	52.955	62.000	0.069	310.750	339.970	80.858	98.295	84.623	32.335	0.000		48.31	1	6.0	10	0.56	0.67	100.00	120.00	84	79	177	1.77	25.36	101	100	1.01	34	130	70	90	1.4	22	1	94	84	120	107	2	1	2	0
1	54.094	52.644	0.027	285.830	309.300	71.743	101.270	83.458	32.336	0.000		48.35	1	6.0	10	0.56	0.67	100.00	120.00	84	79	177	1.77	25.36	101	100	1.01	34	130	70	90	1.4	22	1	94	84	120	107	2	1	2	0
1	54.774	88.258	0.038	253.280	309.950	85.614	93.143	88.836	32.337	0.000		48.42	1	6.0	10	0.56	0.67	100.00	120.00	84	79	177	1.77	25.36	101	100	1.01	34	130	70	90	1.4	22	1	94	84	120	107	2	1	2	0
1	55.532	79.228	0.032	286.460	321.290	79.273	93.143	86.737	32.339	0.000		48.58	1	6.0	10	0.56	0.67	100.00	120.00	84	79	177	1.77	25.36	101	100	1.01	34	130	70	90	1.4	22	1	94	84	120	107	2	1	2	0
1	56.274	80.869	0.037	285.330	325.190	78.679	103.640	83.766	32.338	0.000		48.61	1	6.0	10	0.56	0.67	100.00	120.00	84	79	177	1.77	25.36	101	100	1.01	34	130	70	90	1.4	22	1	94	84	120	107	2	1	2	0
1	57.408	52.885	0.030	275.860	319.770	71.743	112.760	83.891	32.339	0.000		48.62	1	6.0	10	0.56	0.67	100.00	120.00	84	79	177	1.77	25.36	101	100	1.01	34	130	70	90	1.4	22	1	94	84	120	107	2	1	2	0
1	58.371	62.292	0.035	284.130	308.240	69.564	115.730	84.595	32.335	0.000		48.61	1	6.0	10	0.56	0.67	100.00	120.00	84	79	177	1.77	25.36	101	100	1.01	34	130	70	90	1.4	22	1	94	84	120	107	2	1	2	0
1	59.909	39.012	0.028	253.700	282.490	65.601	112.560	77.630	32.336	0.000		48.69	1	6.0	10	0.56	0.67	100.00	120.00	84	79	177	1.77	25.36	101	100	1.01	34	130	70	90	1.4	22	1	94	84	120	107	2	1	2	0
1	60.788	68.268	0.036	246.010	271.960	64.214	108.600	80.867	32.336	0.000		48.81	1	6.0	10	0.56	0.67	100.00	120.00	84	79	177	1.77	25.36	101	100	1.01	34	130	70	90	1.4	22	1	94	84	120	107	2	1	2	0
1	61.646	69.935	0.030	270.830	285.820	70.951	102.460	79.552	32.338	0.000		48.78	1	6.0	10	0.56	0.67	100.00	120.00	84	79	177	1.77	25.36	101	100	1.01	34	130	70	90	1.4	22	1	94	84	120	107	2	1	2	0
1	62.524	68.312	0.031	256.310	288.890	69.960	102.850	79.803	32.336	0.000		48.79	1	6.0	10	0.56	0.67	100.00	120.00	84	79	177	1.77	25.36	101	100	1.01	34	130	70	90	1.4	22	1	94	84	120	107	2	1	2	0
1	63.647	53.460	0.031	246.430	285.590	70.357	110.980	81.431	32.340	0.000		48.75	1	6.0	10	0.56	0.67	100.00	120.00	84	79	177	1.77	25.36	101	100	1.01	34	130	70	90	1.4	22	1	94	84	120	107	2	1	2	0
1	63.983	62.000	0.021	215.930	232.850	68.771	111.970	84.968	32.341	0.000		48.83	1	6.0	10	0.56	0.67	100.00	120.00	84	79	177	1.77	25.36	101	100	1.01	34	130	70	90	1.4	22	1	94	84	120	107	2	1	2	0
1	64.183	62.000	0.083	263.670	321.450	83.038	108.800	90.528	32.339	0.000		48.79	1	6.0	10	0.56	0.67	100.00	120.00	84	79	177	1.77	25.36	101	100	1.01	34	130	70	90	1.4	22	1	94	84	120	107	2	1	2	0
1	65.121	63.956	0.030	250.460	290.630	74.320	104.830	82.708	32.339	0.000		48.76	1	6.0	10	0.56	0.67	100.00	120.00	84	79	177	1.77	25.36	101	100	1.01	34	130	70	90	1.4	22	1	94	84	120	107	2	1	2	0
1	66.102	61.192	0.029	272.870	254.510	71.546	107.610	81.586	32.335	0.000		49.07	1	6.0	10	0.56	0.67	100.00	120.00	84	79	177	1.77	25.36	101	100	1.01	34	130	70	90	1.4	22	1	94	84	120	107	2	1	2	0
1	66.620	62.000	0.045	243.750	230.780	69.366	112.960	87.668	32.335	0.000		49.19	1	6.0	10	0.56	0.67	100.00	120.00	84	79	177	1.77	25.36	101	100	1.01	34	130	70	90	1.4	22	1	94	84	120	107	2	1	2	0
1	68.857	26.830	0.026	234.300	192.100	62.431	109.990	76.556	32.337	0.000		49.13	1	6.0	10	0.56	0.67	100.00	120.00	84	79	177	1.77	25.36	101	100	1.01	34	130	70	90	1.4	22	1	94	84	120	107	2	1	2	0
1	69.855	60.085	0.027	239.920	181.340	68.177	99.880	77.400	32.337	0.000		49.11	1	6.0	10	0.56	0.67	100.00	120.00	84	79	177	1.77	25.36	101	100	1.01	34	130	70	90	1.4	22	1	94	84	120	107	2	1	2	0
1	71.159	46.031	0.030	210.600	170.930	66.988	108.600	78.534	32.337	0.000		49.12	1	6.0	10	0.56	0.67	100.00	120.00	84	79	177	1.77	25.36	101	100	1.01	34	130	70	90	1.4	22	1	94	84	120	107	2	1	2	0
1	71.496	62.000	0.022	163.790	124.560	65.403	108.200	81.659	32.333	0.000		49.04	1	6.0	10	0.56	0.67	100.00	120.00	84	79	177	1.77	25.36	101	100	1.01	34	130	70	90	1.4	22	1	94	84	120	107	2	1	2	0
1	71.695	62.000	0.083	220.250	190.100	81.056	104.830	87.678	32.335	0.000		49.16	1	6.0	10	0.56	0.67	100.00	120.00	84	79	177	1.77	25.36	101	100	1.01	34	130	70	90	1.4	22	1	94	84	120	107	2	1	2	0
1	71.935	62.000	0.025	234.540	190.330	76.301	81.255	79.050	32.338	0.000		48.98	1	6.0	10	0.56	0.67	100.00	120.00	84	79	177	1.77	25.36	101	100	1.01	34	130	70	90	1.4	22	1	94	84	120	107	2	1	2	0
1	73.093	51.797	0.031	211.580	177.620	70.951	107.210	80.554	32.338	0.000		49.06	1	6.0	10	0.56	0.67	100.00	120.00	84	79	177	1.77	25.36	101	100	1.01	34	130	70	90	1.4	22	1	94	84	120	107	2	1	2	0
1	73.412	62.000	0.019	256.730	151.930	70.555	102.850	79.467	32.338	0.000		49.17	1	6.0	10	0.56	0.67	100.00	120.00	84	79	177	1.77	25.36	101	100	1.01	34	130	70	90	1.4	22	1	94	84	120	107	2	1	2	0
1	73.612	62.000	0.069	239.700	192.110	80.264	103.050	88.378	32.337	0.000		49.17	1	6.0	10	0.56	0.67	100.00	120.00	84	79	177	1.77	25.36	101	100	1.01	34	130	70	90	1.4	22	1	94	84	120	107	2	1	2	0
1	74.013	62.000	0.023	245.260	191.890	72.932	81.056	77.369	32.336	0.000		49.04	1	6.0	10	0.56	0.67	100.00	120.00	84	79	177	1.77	25.36	101	100	1.01	34	130	70	90	1.4	22	1	94	84	120	107	2	1	2	0
1	74.312	62.000	0.018	207.410	153.670	67.781	73.527	70.678	32.337	0.000		49.10	1	6.0	10	0.56	0.67	100.00	120.00	84	79	177	1.77	25.36	101	100	1.01	34	130	70	90	1.4	22	1	94	84	120	107	2	1	2	0
1	75.552	48.350	0.032	203.770	172.790	64.016	105.820	76.702	32.337	0.000		49.10	1	6.0	10	0.56	0.67	100.00	120.00	84	79	177	1.77	25.36	101	100	1.01	34	130	70	90	1.4	22	1	94	84	120	107	2	1	2	0
1	75.870	62.000	0.020	161.490	161.490	69.564	103.840	79.450	32.338	0.000		49.07	1	6.0	10	0.56	0.67	100.00	120.00	84	79	177	1.77	25.36	101	100	1.01	34	130	70	90	1.4	22	1	94	84	120	107	2	1	2	0
1	76.190	62.000	0.058	214.900	241.090	86.406	104.040	89.998	32.341	0.000		49.19	1	6.0	10	0.56	0.67	100.00	120.00	84	79	177	1.77	25.36	101	100	1.01	34	130	70	90	1.4	22	1	94	84	120	107	2	1	2	0
1	77.228	57.788	0.028	232.210	214.590	86.208	94.134	90.444	32.343	0.000		49.17	1	6.0	10	0.56	0.67	100.00	120.00	84	79	177	1.77	25.36	101	100	1.01	34	130	70	90	1.4	22	1	94	84	120	107	2	1	2	0
1	78.428	50.019	0.032	197.700	207.030	83.236	93.936	87.223	32.343	0.000		49.47	1	6.0	10	0.56	0.67	100.00	120.00	84	79	177	1.77	25.36	101	100	1.01	34	130	70	90	1.4	22	1	94	84	120	107	2	1	2	0
1	79.425	60.162	0.034	198.330	215.680	71.942	85.614	80.931	32.340	0.000		49.46	1	6.0	10	0.56	0.67	100.00	120.00	84	79	177	1.77	25.36	101	100	1.01	34	130	70	90	1.4	22	1	94	84	120	107	2	1	2	0
1	79.746	62.000	0.019	166.840	195.310	69.168	107.810	80.819	32.343	0.000		49.51	1	6.0	10	0.56	0.67	100.00	120.00	84	79	177	1.77	25.36	101	100	1.01	34	130	70	90	1.4	22	1	94	84	120	107	2	1	2	0
1	79.946	62.000	0.076	224.040	262.170	81.651	106.620	90.752	32.344	0.000		49.47	1	6.0	10	0.56	0.67	100.00	120.00	84	79	177	1.77	25.36	101	100	1.01	34	130	70	90	1.4	22	1	94	84	120	107	2	1	2	0
1	81.281	44.941	0.030	214.120	236.740	68.771	108.600	80.195	32.343	0.000		49.38	1	6.0	10	0.56	0.67	100.00	120.00	84	79	177	1.77	25.36	101	100	1.01	34	130	70	90	1.4	22	1	94	84	120	107	2	1	2	0
1	82.500	49.240	0.027	234.480	248.760	66.196	103.840	76.883	32.343	0.000		49.49	1	6.0	10	0.56	0.67	100.00	120.00	84	79	177	1.77	25.36	101	100	1.01	34	130	70	90	1.4	22	1	94	84	120	107	2	1	2	0
1	82.821	62.000	0.019	187.330	194.350	64.809	107.810	80.662	32.343	0.000		49.56	1	6.0	10	0.56	0.67	100.00	120.00	84	79	177	1.77	25.36	101	100	1.01	34	130	70	90	1.4	22	1	94	84	120	107	2	1	2	0
1	83.040	62.000	0.077	228.090	292.270	78.877	105.230	86.667	32.343	0.000		49.36	1	6.0	10	0.56	0.67	100.00	120.00	84	79	177	1.77	25.36	101	100	1.01	34	130	70	90	1.4	22	1	94	84	120	107	2	1	2	0
1	84.099	56.658	0.029	250.990	263.640	70.555	103.840	79.343	32.343	0.000		49.61	1	6.0	10	0.56	0.67	100.00	120.00	84	79	177	1.77	25.36	101	100	1.01	34	130	70	90	1.4	22	1	94	84	120	107	2	1	2	0
1	85.021	65.109	0.031	251.840	265.570	70.159	106.020	80.386	32.344	0.000		49.94	1	6.0	10	0.56	0.67	100.00	120.00	84	79	177	1.77	25.36	101	100	1.01	34	130	70	90	1.4	22	1	94	84	120	107	2	1	2	0
1	85.980	62.582	0.033	253.180	279.640	68.375	109.590	81.279	32.344	0.000		49.94	1	6.0	10	0.56	0.67	100.00	120.00	84	79	177	1.77	25.36	101	100	1.01	34	130	70	90	1.4	22	1	94	84	120	107	2	1	2	0
1	86.317	62.000	0.021	214.990	244.670	67.781	107.410	81.812	32.344	0.000		49.81	1	6.0	10	0.56	0.67	100.00	120.00	84	79	177	1.77	25.36	101	100	1.01	34	130	70	90	1.4	22	1	94	84	120	107	2	1	2	0
1	86.537	62.000	0.074	264.150	295.340	79.075	103.640	85.596	32.344	0.000		49.88	1	6.0	10	0.56	0.67	100.00	120.00	84	79	177	1.77	25.36	101	100	1.01	34	130	70	90	1.4	22	1	94	84	120	107	2	1	2	0
1	86.858	62.000	0.023	263.260	293.350	71.347	79.868	75.545	32.344	0.000		49.87	1	6.0	10	0.56	0.67	100.00	120.00	84	79	177	1.77	25.36	101	100	1.01	34	130	70	90	1.4	22	1	94	84	120	107	2	1	2	0
1	88.056	50.081	0.029	244.620	275.720	66.592	104.640	76.323	32.344	0.000		49.96	1	6.0	10	0.56	0.67	100.00	120.00	84	79	177	1.77	25.36	101	100	1.01	34	130	70	90	1.4	22	1	94	84	120	107	2	1	2	0
1	88.893	71.710	0.037	237.050	287.730	65.799	106.620	80.497	32.345	0.000		49.95	1	6.0	10	0.56	0.67	100.00	120.00	84	79	177	1.77	25.36	101	100	1.01	34	130	70	90	1.4	22	1	94	84	120	107	2	1	2	0
1	89.973	55.537	0.029	233.170	280.430	68.177	102.650	77.919	32.345	0.000		49.98	1	6.0	10	0.56	0.67	100.00	120.00	84	79	177	1.77	25.36	101	100	1.01	34	130	70	90	1.4	22	1	94	84	120	107	2	1	2	0
1	91.031	56.731	0.034	228.630	280.760	65.997	107.210	79.221	32.345	0.000		50.04	1	6.0	10	0.56	0.67	100.00	120.00	84	79	177	1.77	25.36	101	100	1.01	34	130	70	90	1.4	22	1	94	84	120	107	2	1	2	0
1	91.788	79.246	0.036	261.200	284.830	68.771	103.450	80.101	32.345	0.000		50.04	1	6.0	10	0.56	0.67	100.00	120.00	84	79	177	1.77	25.36	101	100	1.01	34	130	70	90	1.4	22	1	94	84	120	107	2	1	2	0
1	93.107	45.488	0.026	235.310	263.620	63.620	94.332	72.914	32.345	0.000		50.04	1	6.0	10	0.56	0.67	100.00	120.00	84	79	177	1.77	25.36	101	100	1.01	34	130	70	90	1.4	22	1	94	84	120	107	2	1	2	0
1	94.105	60.120	0.034	259.070	270.260	62.629	104.830	78.290	32.345	0.000		50.06	1	6.0	10	0.56	0.67	100.00	120.00	84	79	177	1.77	25.36	101	100	1.01	34	130	70	90	1.4	22	1	94	84	120	107	2	1	2	0
1	94.727	96.363	0.037	279.680	283.750	67.385	101.860	80.469	32.345	0.000		50.06	1	6.0	10	0.56	0.67	100.00	120.00	84	79	177	1.77	25.36	101	100	1.01	34	130	70	90	1.4	22	1	94	84	120	107	2	1	2	0
1	95.741	59.171	0.027	299.970	284.750	67.385	96.115	76.245	32.345	0.000		50.08	1	6.0	10	0.56	0.67	100.00	120.00	84	79	177	1.77	25.36	101	100	1.01	34	130	70	90	1.4	22	1	94	84	120	107	2	1	2	0
1	96.822	55.518	0.031	310.700	290.380	65.403	105.630	77.572	32.345	0.000		50.09	1	6.0	10	0.56	0.67	100.00	120.00	84	79	177	1.77	25.36	101	100	1.01	34	130	70	90	1.4	22	1	94	84	120	107	2	1	2	0
1	97.701	68.300	0.033	299.280	297.250	65.007	101.860	78.031	32.346	0.000		50.07	1	6.0	10	0.56	0.67	100.00	120.00	84	79	177	1.77	25.36	101	100	1.01	34	130	70	90	1.4	22	1	94	84	120	107	2	1	2	0
1	99.135	41.833	0.026	305.030	287.320	62.827	100.080	73.436	32.345	0.000		50.04	1	6.0	10	0.56	0.67	100.00	120.00	84	79	177	1.77	25.36	101	100	1.01	34	130	70	90	1.4	22	1	94	84	120	107	2	1	2	0
1	100.814	35.727	0.034	307.290	281.820	61.242	103.050	77.536	32.346	0.000		50.05	1	6.0	10	0.56	0.67	100.00	120.00	84	79	177	1.77	25.36	101	100	1.01	34	130	70	90	1.4	22	1	94	84	120	107	2	1	2	0
1	101.053	62.000	0.021	334.100	321.890	73.131	77.292	75.076	32.346	0.000		50.04	1	6.0	10	0.56	0.67	100.00	120.00	84	79	177	1.77	25.36	101	100	1.01	34	130	70	90	1.4	22	1	94	84	120	107	2	1	2	0
1	101.532	62.000	0.021	321.420	282.870	66.394	77.094	70.432	32.345	0.000		49.91	1	6.0	10	0.56	0.67	100.00	120.00	84	79	177	1.77	25.36	101	100	1.01	34	130	70	90	1.4	22	1	94	84	120	107	2	1	2	0
1	101.732	62.000	0.018	274.330	235.840	63.620	67.186	65.357	32.345	0.000		49.95	1	6.0	10	0.56	0.67	100.00	120.00	84	79	177	1.77	25.36	101	100	1.01	34	130	70	90	1.4	22	1	94	84	120	107	2	1	2	0
1	102.012	62.000	0.016	271.720	232.200	61.044	64.809	62.620	32.346	0.000		49.93	1	6.0	10	0.56	0.67	100.00	120.00	84	79	177	1.77	25.36	101	100	1.01	34	130	70	90	1.4	22	1	94	84	120	107	2	1	2	0
1	102.391	62.000	0.020	250.600	207.850	59.261	102.460	74.363	32.346	0.000		49.91	1	6.0	10	0.56	0.67	100.00	120.00	84	79	177	1.77	25.36	101	100	1.01	34	130	70	90	1.4	22	1	94	84	120	107	2	1	2	0
1	102.630	62.000	0.073	360.780	300.970	75.508	98.295	81.056	32.346	0.000		49.95	1	6.0	10	0.56	0.67	100.00	120.00	84	79	177	1.77	25.36	101	100	1.01	34	130	70	90	1.4	22	1	94	84	120	107	2	1	2	0
1	102.911	62.000	0.023	355.980	311.450	71.743	76.697	74.218	32.345	0.000		49.96	1	6.0	10	0.56	0.67	100.00	120.00	84	79	177	1.77	25.36	101	100	1.01	34	130	70	90	1.4	22	1	94	84	120	107	2	1	2	0
1	104.125	49.444	0.030	339.060	289.940	65.997	100.280	76.114	32.346	0.000		49.94	1	6.0	10	0.56	0.67	100.00	120.00	84	79	177	1.77	25.36	101	100	1.01	34	130	70	90	1.4	22	1	94	84	120	107	2	1	2	0
1	104.988	69.540	0.034	352.770	299.410	67.781	101.470	79.412	32.346	0.000		49.92	1	6.0	10	0.56	0.67	100.00	120.00	84	79	177	1.77	25.36	101	100	1.01	34	130	70	90	1.4	22	1	94	84	120	107	2	1	2	0
1	105.308	62.000	0.019	352.560	281.550	69.168	99.484	77.118	32.347	0.000		49.89	1	6.0	10	0.56	0.67	100.00	120.00	84	79	177	1.77	25.36	101	100	1.01	34	130	70	90	1.4	22	1	94	84	120	107	2	1	2	0
1	105.525	62.000	0.065	395.510	330.530	79.273	99.880	86.275	32.347	0.000		49.83	1	6.0	10	0.56	0.67	100.00	120.00	84	79	177	1.77	25.36	101	100	1.01	34	130	70	90	1.4	22	1	94	84	120	107	2	1	2	0
1	106.844	45.472	0.028	379.380	318.940	68.375	98.493	77.200	32.347	0.000		49.90	1	6.0	10	0.56	0.67	100.00	120.00	84	79	177	1.77	25.36	101	100	1.01	34	130	70	90	1.4	22	1	94	84	120	107	2	1	2	0
1	107.902	56.745	0.035	364.910	318.450	66.196	109.190	81.170	32.351	0.000		49.64	1	6.0	10	0.56	0.67	100.00	120.00	84	79	177	1.77	25.36	101	100	1.01	34	130	70	90	1.4	22	1	94	84	120	107	2	1	2	0
1	109.004	54.430	0.032	372.890	324.930	67.385	105.630	78.547	32.348	0.000		49.47	1	6.0	10	0.56	0.67	100.00	120.00	84	79	177	1.77	25.36	101	100	1.01	34	130	70	90	1.4	22	1	94	84	120	107	2	1	2	0
1	109.340	62.000	0.020	341.050	262.760	65.403	102.650	77.604	32.347	0.000		49.35	1	6.0	10	0.56	0.67	100.00	120.00	84	79	177	1.77	25.36	101	100	1.01	34	130	70	90	1.4	22	1	94	84	120	107	2	1	2	0
1	109.542	62.000	0.077	380.940	343.460	83.236	100.670	87.711	32.347	0.000		49.70	1	6.0	10	0.56	0.67	100.00	120.00	84	79	177	1.77	25.36	101	100	1.01	34	130	70	90	1.4	22	1	94	84	120	107	2	1	2	0
1	109.942	62.000	0.022	383.460	343.370	82.839	84.623	83.970	32.348	0.000		49.89	1	6.0	10	0.56	0.67	100.00	120.00	84	79	177	1.77	25.36	101	100	1.01	34	130	70	90	1.4	22	1	94	84	120	107	2	1	2	0
1	110.761	73.241	0.034	321.480	318.310	76.301	84.623	81.207	32.349	0.000		49.89	1	6.0	10	0.56	0.67	100.00	120.00	84	79	177	1.77	25.36	101	100	1.01	34	130	70	90	1.4	22	1	94	84	120	107	2	1	2	0
1	111.738	61.384	0.029	346.290	314.270	69.762	86.604	76.877	32.349	0.000		49.88	1	6.0	10	0.56	0.67	100.00	120.00	84	79	177	1.77	25.36	101	100	1.01	34	130	70	90	1.4	22	1	94	84	120	107	2	1	2	0
1	112.300	62.000	0.040	297.970	305.490	67.583	108.800	84.116	32.355	0.000		49.96	1	6.0	10	0.56	0.67	100.00	120.00	84	79	177	1.77	25.36	101	100	1.01	34	130	70	90	1.4	22	1	94	84	120	107	2	1	2	0
1	112.717	62.000	0.020	305.410	312.090	73.923	81.453	77.376	32.353	0.000		49.88	1	6.0	10	0.56	0.67	100.00	120.00	84	79	177	1.77	25.36	101	100	1.01	34	130	70	90	1.4	22	1	94	84	120	107	2	1	2	0
1	113.875	51.837	0.012	243.910	257.790	59.855	74.716	66.264	32.349	0.000		49.93	1	6.0	10	0.56	0.67	100.00	120.00	84	79	177	1.77	25.36	101	100	1.01	34	130	70	90	1.4	22	1	94	84	120	107	2	1	2	0
1	114.977	54.434	0.028	219.770	267.430	59.063	108.600	76.458	32.353	0.000		49.95	1	6.0	10	0.56	0.67	100.00	120.00	84	79	177	1.77	25.36	101	100	1.01	34	130	70	90	1.4	22	1	94	84	120	107	2	1	2	0
1	116.032	56.899	0.027	233.010	273.150	65.205	104.040	76.840	32.352	0.000		49.92	1	6.0	10	0.56	0.67	100.00	120.00	84	79	177	1.77	25.36	101	100	1.01	34	130	70	90	1.4	22	1	94	84	120	107	2	1	2	0
1	116.973	63.716	0.031	227.400	271.550	65.205	102.260	77.761	32.352	0.000		49.89	1	6.0	10	0.56	0.67	100.00	120.00	84	79	177	1.77	25.36	101	100	1.01	34	130	70	90	1.4	22	1	94	84	120	107	2	1	2	0
1	117.737	78.588	0.034	239.980	281.940	67.385	103.050	79.670	32.354	0.000		49.88	1	6.0	10	0.56	0.67	100.00	120.00	84	79	177	1.77	25.36	101	100	1.01	34	130	70	90	1.4	22	1	94	84	120	107	2	1	2	0
1	119.050	45.676	0.026	253.550	270.060	64.412	102.260	75.544	32.354	0.000		49.95	1	6.0	10	0.56	0.67	100.00	120.00	84	79	177	1.77	25.36	101	100	1.01	34	130	70	90	1.4	22	1	94	84	120	107	2	1	2	0
1	119.973	65.021	0.036	237.470	276.890	62.629	106.220	79.235	32.356	0.000		49.91	1	6.0	10	0.56	0.67	100.00	120.00	84	79	177	1.77	25.36	101	100	1.01	34	130	70	90	1.4	22	1	94	84	120	107	2	1	2	0
1	121.252	46.936	0.028	256.630	267.250	64.809	102.460	75.686	32.356	0.000		49.90	1	6.0	10	0.56	0.67	100.00	120.00	84	79	177	1.77	25.36	101	100	1.01	34	130	70	90	1.4	22	1	94	84	120	107	2	1	2	0
1	122.165	65.699	0.035	249.000	271.060	63.224	104.440	78.804	32.361	0.000		49.80	1	6.0	10	0.56	0.67	100.00	120.00	84	79	177	1.77	25.36	101	100	1.01	34	130	70	90	1.4	22	1	94	84	120	107	2	1	2	0
1	123.068	66.426	0.031	268.220	274.990	68.574	101.860	78.496	32.363	0.000		49.44	1	6.0	10	0.56	0.67	100.00	120.00	84	79	177	1.77	25.36	101	100	1.01	34	130	70	90	1.4	22	1	94	84	120	107	2	1	2	0
1	124.171	54.398	0.030	265.360	273.850	66.988	102.460	77.110	32.365	0.000		49.45	1	6.0	10	0.56	0.67	100.00	120.00	84	79	177	1.77	25.36	101	100	1.01	34	130	70	90	1.4	22	1	94	84	120	107	2	1	2	0
1	124.688	62.000	0.043	246.140	258.540	65.601	105.820	82.502	32.362	0.000		49.60	1	6.0	10	0.56	0.67	100.00	120.00	84	79	177	1.77	25.36	101	100	1.01	34	130	70	90	1.4	22	1	94	84	120	107	2	1	2	0
1	125.991	46.047	0.023	246.630	264.010	61.836	81.255	71.232	32.362	0.000		49.56	1	6.0	10	0.56	0.67	100.00	120.00	84	79	177	1.77	25.36	101	100	1.01	34	130	70	90	1.4	22	1	94	84	120	107	2	1	2	0
1	126.287	62.000	0.019	185.690	209.110	60.846	104.240	75.034	32.363	0.000		49.45	1	6.0	10	0.56	0.67	100.00	120.00	84	79	177	1.77	25.36	101	100	1.01	34	130	70	90	1.4	22	1	94	84	120	107	2	1	2	0
1	126.628	62.000	0.064	281.230	311.270	75.707	103.450	83.682	32.360	0.000		49.47	1	6.0	10	0.56	0.67	100.00	120.00	84	79	177	1.77	25.36	101	100	1.01	34	130	70	90	1.4	22	1	94	84	120	107	2	1	2	0
1	126.909	62.000	0.023	270.740	269.690	70.159	76.697	73.218	32.356	0.000		49.70	1	6.0	10	0.56	0.67	100.00	120.00	84	79	177	1.77	25.36	101	100	1.01	34	130	70	90	1.4	22	1	94	84	120	107	2	1	2	0
1	127.347	62.000	0.020	241.850	241.640	65.007	100.280	73.602	32.363	0.000		49.55	1	6.0	10	0.56	0.67	100.00	120.00	84	79	177	1.77	25.36	101	100	1.01	34	130	70	90	1.4	22	1	94	84	120	107	2	1	2	0
1	127.587	62.000	0.068	254.820	311.010	76.895	99.484	84.604	32.364	0.000		49.49	1	6.0	10	0.56	0.67	100.00	120.00	84	79	177	1.77	25.36	101	100	1.01	34	130	70	90	1.4	22	1	94	84	120	107	2	1	2	0
1	129.065	40.582	0.029	274.270	283.050	65.403	98.097	74.769	32.363	0.000		49.52	1	6.0	10	0.56	0.67	100.00	120.00	84	79	177	1.77	25.36	101	100	1.01	34	130	70	90	1.4	22	1	94	84	120	107	2	1	2	0
1	130.345	46.898	0.034	267.110	281.470	63.620	103.050	75.647	32.366	0.000		49.33	1	6.0	10	0.56	0.67	100.00	120.00	84	79	177	1.77	25.36	101	100	1.01	34	130	70	90	1.4	22	1	94	84	120	107	2	1	2	0
1	131.443	54.627	0.035	272.710	282.210	63.025	100.470	75.966	32.365	0.000		49.05	1	6.0	10	0.56	0.67	100.00	120.00	84	79	177	1.77	25.36	101	100	1.01	34	130	70	90	1.4	22	1	94	84	120	107	2	1	2	0
1	132.823	43.467	0.030	275.180	281.310	62.827	98.889	73.670	32.375	0.000		49.11	1	6.0	10	0.56	0.67	100.00	120.00	84	79	177	1.77	25.36	101	100	1.01	34	130	70	90	1.4	22	1	94	84	120	107	2	1	2	0
1	134.879	29.194	0.034	274.290	293.770	61.836	98.295	75.144	32.376	0.000		48.88	1	6.0	10	0.56	0.67	100.00	120.00	84	79	177	1.77	25.36	101	100	1.01	34	130	70	90	1.4	22	1	94	84	120	107	2	1	2	0
1	135.561	87.968	0.042	268.800	302.060	63.620	99.484	78.498	32.379	0.000		48.77	1	6.0	10	0.56	0.67	100.00	120.00	84	79	177	1.77	25.36	101	100	1.01	34	130	70	90	1.4	22	1	94	84	120	107	2	1	2	0
1	136.318	79.251	0.035	303.680	328.160	71.347	94.728	77.838	32.381	0.000		48.77	1	6.0	10	0.56	0.67	100.00	120.00	84	79	177	1.77	25.36	101	100	1.01	34	130	70	90	1.4	22	1	94	84	120	107	2	1	2	0
1	137.020	85.470	0.041	307.050	338.760	69.366	102.460	81.143	32.385	0.000		48.72	1	6.0	10	0.56	0.67	100.00	120.00	84	79	177	1.77	25.36	101	100	1.01	34	130	70	90	1.4	22	1	94	84	120	107	2	1	2	0
1	138.734	34.999	0.040	330.110	355.590	69.168	108.200	81.414	32.383	0.000		48.65	1	6.0	10	0.56	0.67	100.00	120.00	84	79	177	1.77	25.36	101	100	1.01	34	130	70	90	1.4	22	1	94	84	120	107	2	1	2	0
1	140.135	42.846	0.032	317.530	337.490	64.016	104.440	75.786	32.391	0.000		48.61	1	6.0	10	0.56	0.67	100.00	120.00	84	79	177	1.77	25.36	101	100	1.01	34	130	70	90	1.4	22	1	94	84	120	107	2	1	2	0
1	141.433	46.196	0.036	302.030	330.930	62.629	106.420	75.836	32.388	0.000		48.59	1	6.0	10	0.56	0.67	100.00	120.00	84	79	177	1.77	25.36	101	100	1.01	34	130	70	90	1.4	22	1	94	84	120	107	2	1	2	0
1	142.668	48.606	0.034	293.400	331.250	63.025	100.080	74.423	32.388	0.000		48.46	1	6.0	10	0.56	0.67	100.00	120.00	84	79	177	1.77	25.36	101	100	1.01	34	130	70	90	1.4	22	1	94	84	120	107	2	1	2	0
1	143.630	62.353	0.036	299.190	334.460	62.431	97.899	75.598	32.387	0.000		48.40	1	6.0	10	0.56	0.67	100.00	120.00	84	79	177	1.77	25.36	101	100	1.01	34	130	70	90	1.4	22	1	94	84	120	107	2	1	2	0
1	143.967	62.000	0.021	302.900	300.290	65.403	96.512	74.769	32.389	0.000		48.39	1	6.0	10	0.56	0.67	100.00	120.00	84	79	177	1.77	25.36	101	100	1.01	34	130	70	90	1.4	22	1	94	84	120	107	2	1	2	0
1	144.206	62.000	0.067	341.320	386.560	76.103	96.115	81.835	32.388	0.000		48.49	1	6.0	10	0.56	0.67	100.00	120.00	84	79	177	1.77	25.36	101	100	1.01	34	130	70	90	1.4	22	1	94	84	120	107	2	1	2	0
1	145.701	40.119	0.030	312.840	344.200	65.601	97.700	74.287	32.387	0.000		48.48	1	6.0	10	0.56	0.67	100.00	120.00	84	79	177	1.77	25.36	101	100	1.01	34	130	70	90	1.4	22	1	94	84	120	107	2	1	2	0
1	146.623	65.089	0.038	302.600	348.220	63.224	100.870	77.671	32.388	0.000		48.33	1	6.0	10	0.56	0.67	100.00	120.00	84	79	177	1.77	25.36	101	100	1.01	34	130	70	90	1.4	22	1	94	84	120	107	2	1	2	0
1	147.758	52.862	0.033	321.520	364.030	66.394	98.691	75.604	32.388	0.000		48.01	1	6.0	10	0.56	0.67	100.00	120.00	84	79	177	1.77	25.36	101	100	1.01	34	130	70	90	1.4	22	1	94	84	120	107	2	1	2	0
1	148.757	60.096	0.037	311.960	357.090	64.214	99.880	77.057	32.394	0.000		47.98	1	6.0	10	0.56	0.67	100.00	120.00	84	79	177	1.77	25.36	101	100	1.01	34	130	70	90	1.4	22	1	94	84	120	107	2	1	2	0
1	149.736	61.273	0.036	323.690	377.650	66.592	100.280	77.792	32.390	0.000		47.96	1	6.0	10	0.56	0.67	100.00	120.00	84	79	177	1.77	25.36	101	100	1.01	34	130	70	90	1.4	22	1	94	84	120	107	2	1	2	0
1	150.732	60.238	0.035	338.860	376.370	66.592	101.270	77.845	32.394	0.000		47.52	1	6.0	10	0.56	0.67	100.00	120.00	84	79	177	1.77	25.36	101	100	1.01	34	130	70	90	1.4	22	1	94	84	120	107	2	1	2	0
1	151.930	50.079	0.032	333.220	382.080	65.601	100.080	75.512	32.392	0.000		47.48	1	6.0	10	0.56	0.67	100.00	120.00	84	79	177	1.77	25.36	101	100	1.01	34	130	70	90	1.4	22	1	94	84	120	107	2	1	2	0
1	153.225	46.333	0.030	327.120	377.120	64.016	101.660	74.825	32.392	0.000		47.36	1	6.0	10	0.56	0.67	100.00	120.00	84	79	177	1.77	25.36	101	100	1.01	34	130	70	90	1.4	22	1	94	84	120	107	2	1	2	0
1	154.027	74.844	0.036	307.850	373.400	62.629	100.080	77.261	32.396	0.000		47.36	1	6.0	10	0.56	0.67	100.00	120.00	84	79	177	1.77	25.36	101	100	1.01	34	130	70	90	1.4	22	1	94	84	120	107	2	1	2	0
1	155.025	60.098	0.027	315.950	374.120	68.375	94.530	80.194	32.391	0.000		47.36	1	6.0	10	0.56	0.67	100.00	120.00	84	79	177	1.77	25.36	101	100	1.01	34	130	70	90	1.4	22	1	94	84	120	107	2	1	2	0
1	155.843	73.315	0.035	308.120	354.850	75.112	82.642	79.002	32.393	0.000		47.35	1	6.0	10	0.56	0.67	100.00	120.00	84	79	177	1.77	25.36	101	100	1.01	34	130	70	90	1.4	22	1	94	84	120	107	2	1	2	0
1	156.665	73.029	0.031	326.580	344.710	71.743	87.397	77.122	32.392	0.000		47.28	1	6.0	10	0.56	0.67	100.00	120.00	84	79	177	1.77	25.36	101	100	1.01	34	130	70	90	1.4	22	1	94	84	120	107	2	1	2	0
1	157.944	46.895	0.028	323.300	288.610	65.205	106.020	76.759	32.395	0.000		47.32	1	6.0	10	0.56	0.67	100.00	120.00	84	79	177	1.77	25.36	101	100	1.01	34	130	70	90	1.4	22	1	94	84	120	107	2	1	2	0
1	158.958	59.185	0.033	302.230	228.780	63.620	107.210	78.310	32.397	0.000		47.31	1	6.0	10	0.56	0.67	100.00	120.00	84	79	177	1.77	25.36	101	100	1.01	34	130	70	90	1.4	22	1	94	84	120	107	2	1	2	0
1	160.241	46.757	0.027	314.550	187.510	64.611	102.460	74.976	32.391	0.000		47.31	1	6.0	10	0.56	0.67	100.00	120.00	84	79	177	1.77	25.36	101	100	1.01	34	130	70	90	1.4	22	1	94	84	120	107	2	1	2	0
1	161.660	42.296	0.028	299.700	155.200	63.025	103.640	73.936	32.393	0.000		47.30	1	6.0	10	0.56	0.67	100.00	120.00	84	79	177	1.77	25.36	101	100	1.01	34	130	70	90	1.4	22	1	94	84	120	107	2	1	2	0
1	163.015	44.285	0.026	300.080	149.060	61.440	100.870	73.831	32.394	0.000		47.32	1	6.0	10	0.56	0.67	100.00	120.00	84	79	177	1.77	25.36	101	100	1.01	34	130	70	90	1.4	22	1	94	84	120	107	2	1	2	0
1	164.675	36.147	0.032	311.800	154.950	63.224	102.260	77.971	32.391	0.000		47.30	1	6.0	10	0.56	0.67	100.00	120.00	84	79	177	1.77	25.36	101	100	1.01	34	130	70	90	1.4	22	1	94	84	120	107	2	1	2	0
1	165.794	53.624	0.025	332.950	173.880	68.970	98.691	77.868	32.393	0.000		47.30	1	6.0	10	0.56	0.67	100.00	120.00	84	79	177	1.77	25.36	101	100	1.01	34	130	70	90	1.4	22	1	94	84	120	107	2	1	2	0
1	166.716	65.082	0.033	333.380	180.480	67.186	108.800	81.596	32.393	0.000		47.28	1	6.0	10	0.56	0.67	100.00	120.00	84	79	177	1.77	25.36	101	100	1.01	34	130	70	90	1.4	22	1	94	84	120	107	2	1	2	0
1	169.008	26.172	0.023	328.810	180.950	65.205	108.000	78.461	32.396	0.000		47.25	1	6.0	10	0.56	0.67	100.00	120.00	84	79	177	1.77	25.36	101	100	1.01	34	130	70	90	1.4	22	1	94	84	120	107	2	1	2	0
1	170.091	55.384	0.018	333.370	173.410	69.960	104.640	79.114	32.396	0.000		47.25	1	6.0	10	0.56	0.67	100.00	120.00	84	79	177	1.77	25.36	101	100	1.01	34	130	70	90	1.4	22	1	94	84	120	107	2	1	2	0
1	170.868	77.232	0.025	317.190	162.370	68.375	108.000	82.598	32.398	0.000		47.17	1	6.0	10	0.56	0.67	100.00	120.00	84	79	177	1.77	25.36	101	100	1.01	34	130	70	90	1.4	22	1	94	84	120	107	2	1	2	0
1	171.571	85.380	0.022	338.410	159.490	73.527	104.240	82.785	32.396	0.000		47.24	1	6.0	10	0.56	0.67	100.00	120.00	84	79	177	1.77	25.36	101	100	1.01	34	130	70	90	1.4	22	1	94	84	120	107	2	1	2	0
1	172.408	71.682	0.022	329.460	160.310	73.725	106.810	82.640	32.398	0.000		47.15	1	6.0	10	0.56	0.67	100.00	120.00	84	79	177	1.77	25.36	101	100	1.01	34	130	70	90	1.4	22	1	94	84	120	107	2	1	2	0
1	173.211	74.770	0.023	329.010	154.060	72.338	109.990	84.062	32.398	0.000		47.17	1	6.0	10	0.56	0.67	100.00	120.00	84	79	177	1.77	25.36	101	100	1.01	34	130	70	90	1.4	22	1	94	84	120	107	2	1	2	0
1	174.068	69.947	0.022	329.580	165.600	73.131	109.790	83.581	32.398	0.000		47.30	1	6.0	10	0.56	0.67	100.00	120.00	84	79	177	1.77	25.36	101	100	1.01	34	130	70	90	1.4	22	1	94	84	120	107	2	1	2	0
1	175.428	44.126	0.014	305.200	149.070	66.592	112.360	79.489	32.399	0.000		47.36	1	6.0	10	0.56	0.67	100.00	120.00	84	79	177	1.77	25.36	101	100	1.01	34	130	70	90	1.4	22	1	94	84	120	107	2	1	2	0
1	176.486	56.701	0.022	254.950	144.570	65.205	110.180	80.075	32.398	0.000		47.37	1	6.0	10	0.56	0.67	100.00	120.00	84	79	177	1.77	25.36	101	100	1.01	34	130	70	90	1.4	22	1	94	84	120	107	2	1	2	0
1	177.568	55.454	0.017	227.680	141.350	69.168	105.230	78.893	32.399	0.000		47.38	1	6.0	10	0.56	0.67	100.00	120.00	84	79	177	1.77	25.36	101	100	1.01	34	130	70	90	1.4	22	1	94	84	120	107	2	1	2	0
1	178.466	66.837	0.022	192.010	137.660	67.583	105.230	80.182	32.400	0.000		47.38	1	6.0	10	0.56	0.67	100.00	120.00	84	79	177	1.77	25.36	101	100	1.01	34	130	70	90	1.4	22	1	94	84	120	107	2	1	2	0
1	179.365	66.739	0.019	180.340	143.170	70.555	102.060	79.517	32.400	0.000		47.53	1	6.0	10	0.56	0.67	100.00	120.00	84	79	177	1.77	25.36	101	100	1.01	34	130	70	90	1.4	22	1	94	84	120	107	2	1	2	0
1	180.162	75.326	0.023	174.570	150.410	70.159	104.240	81.543	32.399	0.000		47.45	1	6.0	10	0.56	0.67	100.00	120.00	84	79	177	1.77	25.36	101	100	1.01	34	130	70	90	1.4	22	1	94	84	120	107	2	1	2	0
1	181.224	56.467	0.017	170.880	157.440	69.366	104.240	79.667	32.399	0.000		47.50	1	6.0	10	0.56	0.67	100.00	120.00	84	79	177	1.77	25.36	101	100	1.01	34	130	70	90	1.4	22	1	94	84	120	107	2	1	2	0
1	182.244	58.813	0.022	165.670	169.850	68.375	109.990	81.422	32.400	0.000		47.45	1	6.0	10	0.56	0.67	100.00	120.00	84	79	177	1.77	25.36	101	100	1.01	34	130	70	90	1.4	22	1	94	84	120	107	2	1	2	0
1	183.663	42.291	0.014	160.900	163.080	65.205	105.430	76.778	32.400	0.000		47.53	1	6.0	10	0.56	0.67	100.00	120.00	84	79	177	1.77	25.36	101	100	1.01	34	130	70	90	1.4	22	1	94	84	120	107	2	1	2	0
1	184.962	46.203	0.017	159.090	146.580	64.016	104.640	76.451	32.400	0.000		47.54	1	6.0	10	0.56	0.67	100.00	120.00	84	79	177	1.77	25.36	101	100	1.01	34	130	70	90	1.4	22	1	94	84	120	107	2	1	2	0
1	185.781	73.208	0.024	157.810	147.340	64.809	99.682	78.336	32.400	0.000		47.48	1	6.0	10	0.56	0.67	100.00	120.00	84	79	177	1.77	25.36	101	100	1.01	34	130	70	90	1.4	22	1	94	84	120	107	2	1	2	0
1	186.998	49.298	0.013	170.690	143.880	65.799	94.728	74.608	32.400	0.000		47.56	1	6.0	10	0.56	0.67	100.00	120.00	84	79	177	1.77	25.36	101	100	1.01	34	130	70	90	1.4	22	1	94	84	120	107	2	1	2	0
1	188.081	55.409	0.022	188.640	151.600	64.214	101.470	77.386	32.400	0.000		47.44	1	6.0	10	0.56	0.67	100.00	120.00	84	79	177	1.77	25.36	101	100	1.01	34	130	70	90	1.4	22	1	94	84	120	107	2	1	2	0
1	188.838	79.258	0.026	202.520	160.200	67.186	101.270	80.334	32.400	0.000		47.47	1	6.0	10	0.56	0.67	100.00	120.00	84	79	177	1.77	25.36	101	100	1.01	34	130	70	90	1.4	22	1	94	84	120	107	2	1	2	0
1	189.620	76.711	0.023	215.610	174.490	71.546	97.700	79.358	32.400	0.000		47.44	1	6.0	10	0.56	0.67	100.00	120.00	84	79	177	1.77	25.36	101	100	1.01	34	130	70	90	1.4	22	1	94	84	120	107	2	1	2	0
1	190.579	62.611	0.022	220.680	178.300	70.951	101.860	79.356	32.400	0.000		47.47	1	6.0	10	0.56	0.67	100.00	120.00	84	79	177	1.77	25.36	101	100	1.01	34	130	70	90	1.4	22	1	94	84	120	107	2	1	2	0
1	191.557	61.352	0.024	234.790	184.100	68.970	107.410	80.805	32.400	0.000		47.44	1	6.0	10	0.56	0.67	100.00	120.00	84	79	177	1.77	25.36	101	100	1.01	34	130	70	90	1.4	22	1	94	84	120	107	2	1	2	0
1	192.775	49.248	0.017	236.560	179.400	67.583	106.220	78.297	32.400	0.000		47.49	1	6.0	10	0.56	0.67	100.00	120.00	84	79	177	1.77	25.36	101	100	1.01	34	130	70	90	1.4	22	1	94	84	120	107	2	1	2	0
1	193.934	51.745	0.019	221.900	177.780	65.997	104.440	77.965	32.400	0.000		47.44	1	6.0	10	0.56	0.67	100.00	120.00	84	79	177	1.77	25.36	101	100	1.01	34	130	70	90	1.4	22	1	94	84	120	107	2	1	2	0
1	195.113	50.896	0.019	229.510	184.270	66.196	102.850	77.330	32.400	0.000		47.50	1	6.0	10	0.56	0.67	100.00	120.00	84	79	177	1.77	25.36	101	100	1.01	34	130	70	90	1.4	22	1	94	84	120	107	2	1	2	0
1	195.454	62.000	0.006	212.950	149.350	65.601	102.260	79.250	32.400	0.000		47.72	1	6.0	10	0.56	0.67	100.00	120.00	84	79	177	1.77	25.36	101	100	1.01	34	130	70	90	1.4	22	1	94	84	120	107	2	1	2	0
1	195.653	62.000	0.068	257.160	209.430	79.471	99.682	84.705	32.400	0.000		47.31	1	6.0	10	0.56	0.67	100.00	120.00	84	79	177	1.77	25.36	101	100	1.01	34	130	70	90	1.4	22	1	94	84	120	107	2	1	2	0
1	196.235	62.000	0.012	247.220	187.510	68.970	79.868	74.389	32.400	0.000		47.46	1	6.0	10	0.56	0.67	100.00	120.00	84	79	177	1.77	25.36	101	100	1.01	34	130	70	90	1.4	22	1	94	84	120	107	2	1	2	0
1	197.475	48.395	0.020	231.520	169.200	64.809	101.070	76.165	32.400	0.000		47.47	1	6.0	10	0.56	0.67	100.00	120.00	84	79	177	1.77	25.36	101	100	1.01	34	130	70	90	1.4	22	1	94	84	120	107	2	1	2	0
1	198.853	43.528	0.016	243.340	165.180	65.799	100.280	75.830	32.400	0.000		47.52	1	6.0	10	0.56	0.67	100.00	120.00	84	79	177	1.77	25.36	101	100	1.01	34	130	70	90	1.4	22	1	94	84	120	107	2	1	2	0
1	199.771	65.337	0.025	242.220	148.400	64.611	101.270	78.732	32.400	0.000		47.40	1	6.0	10	0.56	0.67	100.00	120.00	84	79	177	1.77	25.36	101	100	1.01	34	130	70	90	1.4	22	1	94	84	120	107	2	1	2	0
1	200.613	71.303	0.026	265.750	150.440	69.762	100.470	79.771	32.400	0.000		47.31	1	6.0	10	0.56	0.67	100.00	120.00	84	79	177	1.77	25.36	101	100	1.01	34	130	70	90	1.4	22	1	94	84	120	107	2	1	2	0
1	201.430	73.415	0.026	283.360	145.510	70.753	104.040	81.642	32.401	0.000		47.32	1	6.0	10	0.56	0.67	100.00	120.00	84	79	177	1.77	25.36	101	100	1.01	34	130	70	90	1.4	22	1	94	84	120	107	2	1	2	0
1	202.152	83.121	0.026	290.770	143.580	72.140	105.820	83.267	32.403	0.000		47.33	1	6.0	10	0.56	0.67	100.00	120.00	84	79	177	1.77	25.36	101	100	1.01	34	130	70	90	1.4	22	1	94	84	120	107	2	1	2	0
1	202.751	62.000	0.029	318.220	141.150	73.329	105.430	84.170	32.403	0.000		47.34	1	6.0	10	0.56	0.67	100.00	120.00	84	79	177	1.77	25.36	101	100	1.01	34	130	70	90	1.4	22	1	94	84	120	107	2	1	2	0
1	203.668	65.455	0.022	325.510	139.930	72.140	104.440	81.740	32.401	0.000		47.35	1	6.0	10	0.56	0.67	100.00	120.00	84	79	177	1.77	25.36	101	100	1.01	34	130	70	90	1.4	22	1	94	84	120	107	2	1	2	0
1	204.608	63.806	0.025	305.630	127.990	70.357	114.740	84.062	32.401	0.000		47.18	1	6.0	10	0.56	0.67	100.00	120.00	84	79	177	1.77	25.36	101	100	1.01	34	130	70	90	1.4	22	1	94	84	120	107	2	1	2	0
1	205.412	74.677	0.025	300.720	117.370	70.555	110.180	83.662	32.402	0.000		47.18	1	6.0	10	0.56	0.67	100.00	120.00	84	79	177	1.77	25.36	101	100	1.01	34	130	70	90	1.4	22	1	94	84	120	107	2	1	2	0
1	206.627	49.380	0.014	280.270	109.430	67.781	104.830	77.969	32.404	0.000		47.26	1	6.0	10	0.56	0.67	100.00	120.00	84	79	177	1.77	25.36	101	100	1.01	34	130	70	90	1.4	22	1	94	84	120	107	2	1	2	0
1	207.987	44.099	0.018	270.230	92.493	65.997	107.810	86.083	32.403	0.000		47.20	1	6.0	10	0.56	0.67	100.00	120.00	84	79	177	1.77	25.36	101	100	1.01	34	130	70	90	1.4	22	1	94	84	120	107	2	1	2	0
1	208.764	77.206	0.027	255.070	95.265	78.282	87.793	83.326	32.403	0.000		47.21	1	6.0	10	0.56	0.67	100.00	120.00	84	79	177	1.77	25.36	101	100	1.01	34	130	70	90	1.4	22	1	94	84	120	107	2	1	2	0
1	209.642	68.408	0.022	284.310	97.526	72.932	85.416	78.642	32.404	0.000		47.12	1	6.0	10	0.56	0.67	100.00	120.00	84	79	177	1.77	25.36	101	100	1.01	34	130	70	90	1.4	22	1	94	84	120	107	2	1	2	0
1	211.049	42.632	0.019	270.420	98.047	66.592	107.210	77.559	32.408	0.000		46.85	1	6.0	10	0.56	0.67	100.00	120.00	84	79	177	1.77	25.36	101	100	1.01	34	130	70	90	1.4	22	1	94	84	120	107	2	1	2	0
1	212.004	62.849	0.027	261.730	94.849	65.403	107.210	80.516	32.405	0.000		46.83	1	6.0	10	0.56	0.67	100.00	120.00	84	79	177	1.77	25.36	101	100	1.01	34	130	70	90	1.4	22	1	94	84	120	107	2	1	2	0
1	212.942	63.974	0.027	290.300	112.850	70.159	102.850	80.275	32.405	0.000		46.66	1	6.0	10	0.56	0.67	100.00	120.00	84	79	177	1.77	25.36	101	100	1.01	34	130	70	90	1.4	22	1	94	84	120	107	2	1	2	0
1	214.286	44.629	0.022	267.020	116.320	66.592	102.260	76.570	32.406	0.000		46.65	1	6.0	10	0.56	0.67	100.00	120.00	84	79	177	1.77	25.36	101	100	1.01	34	130	70	90	1.4	22	1	94	84	120	107	2	1	2	0
1	215.343	56.743	0.024	249.680	119.780	65.007	102.460	77.975	32.407	0.000		46.35	1	6.0	10	0.56	0.67	100.00	120.00	84	79	177	1.77	25.36	101	100	1.01	34	130	70	90	1.4	22	1	94	84	120	107	2	1	2	0
1	216.684	44.768	0.017	244.530	136.710	65.601	102.060	76.029	32.409	0.000		46.48	1	6.0	10	0.56	0.67	100.00	120.00	84	79	177	1.77	25.36	101	100	1.01	34	130	70	90	1.4	22	1	94	84	120	107	2	1	2	0
1	217.883	50.013	0.019	214.320	149.120	64.412	102.060	76.423	32.410	0.000		46.30	1	6.0	10	0.56	0.67	100.00	120.00	84	79	177	1.77	25.36	101	100	1.01	34	130	70	90	1.4	22	1	94	84	120	107	2	1	2	0
1	218.223	62.000	0.003	191.720	123.220	65.799	99.087	76.089	32.412	0.000		46.54	1	6.0	10	0.56	0.67	100.00	120.00	84	79	177	1.77	25.36	101	100	1.01	34	130	70	90	1.4	22	1	94	84	120	107	2	1	2	0
1	218.422	62.000	0.068	211.100	165.900	77.093	98.691	84.653	32.413	0.000		45.94	1	6.0	10	0.56	0.67	100.00	120.00	84	79	177	1.77	25.36	101	100	1.01	34	130	70	90	1.4	22	1	94	84	120	107	2	1	2	0
1	219.582	51.725	0.009	193.260	151.460	63.223	77.886	69.986	32.418	0.000		46.07	1	6.0	10	0.56	0.67	100.00	120.00	84	79	177	1.77	25.36	101	100	1.01	34	130	70	90	1.4	22	1	94	84	120	107	2	1	2	0
1	220.481	66.680	0.027	221.430	171.180	61.837	101.660	77.731	32.419	0.000		46.07	1	6.0	10	0.56	0.67	100.00	120.00	84	79	177	1.77	25.36	101	100	1.01	34	130	70	90	1.4	22	1	94	84	120	107	2	1	2	0
1	220.720	62.000	0.000	217.110	159.370	68.573	87.397	71.755	32.418	0.000		46.23	1	6.0	10	0.56	0.67	100.00	120.00	84	79	177	1.77	25.36	101	100	1.01	34	130	70	90	1.4	22	1	94	84	120	107	2	1	2	0
1	221.020	62.000	0.048	237.090	201.830	78.481	101.070	89.198	32.417	0.000		45.97	1	6.0	10	0.56	0.67	100.00	120.00	84	79	177	1.77	25.36	101	100	1.01	34	130	70	90	1.4	22	1	94	84	120	107	2	1	2	0
1	221.220	62.000	0.017	258.550	219.000	74.716	79.273	77.245	32.418	0.000		46.03	1	6.0	10	0.56	0.67	100.00	120.00	84	79	177	1.77	25.36	101	100	1.01	34	130	70	90	1.4	22	1	94	84	120	107	2	1	2	0
1	222.792	38.180	0.019	231.190	205.020	65.007	102.260	75.604	32.426	0.000		45.97	1	6.0	10	0.56	0.67	100.00	120.00	84	79	177	1.77	25.36	101	100	1.01	34	130	70	90	1.4	22	1	94	84	120	107	2	1	2	0
1	223.795	59.808	0.027	242.820	212.740	66.592	100.670	78.155	32.430	0.000		45.96	1	6.0	10	0.56	0.67	100.00	120.00	84	79	177	1.77	25.36	101	100	1.01	34	130	70	90	1.4	22	1	94	84	120	107	2	1	2	0
1	224.798	59.799	0.028	260.510	236.570	68.177	98.890	77.949	32.425	0.000		45.87	1	6.0	10	0.56	0.67	100.00	120.00	84	79	177	1.77	25.36	101	100	1.01	34	130	70	90	1.4	22	1	94	84	120	107	2	1	2	0
1	225.754	62.768	0.027	271.020	244.020	67.781	100.080	78.493	32.429	0.000		45.77	1	6.0	10	0.56	0.67	100.00	120.00	84	79	177	1.77	25.36	101	100	1.01	34	130	70	90	1.4	22	1	94	84	120	107	2	1	2	0
1	227.134	43.463	0.023	277.810	250.840	64.214	100.470	75.899	32.434	0.000		45.55	1	6.0	10	0.56	0.67	100.00	120.00	84	79	177	1.77	25.36	101	100	1.01	34	130	70	90	1.4	22	1	94	84	120	107	2	1	2	0
1	228.334	50.031	0.024	278.780	241.210	63.818	100.280	76.127	32.431	0.000		45.52	1	6.0	10	0.56	0.67	100.00	120.00	84	79	177	1.77	25.36	101	100	1.01	34	130	70	90	1.4	22	1	94	84	120	107	2	1	2	0
1	229.191	69.957	0.026	286.000	262.120	65.601	98.295	77.986	32.427	0.000		45.56	1	6.0	10	0.56	0.67	100.00	120.00	84	79	177	1.77	25.36	101	100	1.01	34	130	70	90	1.4	22	1	94	84	120	107	2	1	2	0
1	230.590	42.900	0.024	298.700	267.300	65.205	96.710	74.882	32.424	0.000		45.45	1	6.0	10	0.56	0.67	100.00	120.00	84	79	177	1.77	25.36	101	100	1.01	34	130	70	90	1.4	22	1	94	84	120	107	2	1	2	0
1	231.748	51.831	0.028	296.160	275.480	63.818	101.070	77.182	32.423	0.000		45.51	1	6.0	10	0.56	0.67	100.00	120.00	84	79	177	1.77	25.36	101	100	1.01	34	130	70	90	1.4	22	1	94	84	120	107	2	1	2	0
1	232.642	67.120	0.031	293.540	283.460	66.790	100.670	79.304	32.428	0.000		45.42	1	6.0	10	0.56	0.67	100.00	120.00	84	79	177	1.77	25.36	101	100	1.01	34	130	70	90	1.4	22	1	94	84	120	107	2	1	2	0
1	233.685	57.514	0.027	329.280	307.210	69.960	100.280	78.325	32.433	0.000		45.34	1	6.0	10	0.56	0.67	100.00	120.00	84	79	177	1.77	25.36	101	100	1.01	34	130	70	90	1.4	22	1	94	84	120	107	2	1	2	0
1	234.367	87.950	0.035	325.410	301.280	67.781	103.640	81.861	32.428	0.000		44.93	1	6.0	10	0.56	0.67	100.00	120.00	84	79	177	1.77	25.36	101	100	1.01	34	130	70	90	1.4	22	1	94	84	120	107	2	1	2	0
1	235.123	79.355	0.027	345.590	312.680	74.320	98.295	80.657	32.434	0.000		44.98	1	6.0	10	0.56	0.67	100.00	120.00	84	79	177	1.77	25.36	101	100	1.01	34	130	70	90	1.4	22	1	94	84	120	107	2	1	2	0
1	235.921	75.162	0.032	364.630	292.030	72.140	106.620	83.060	32.435	0.000		44.92	1	6.0	10	0.56	0.67	100.00	120.00	84	79	177	1.77	25.36	101	100	1.01	34	130	70	90	1.4	22	1	94	84	120	107	2	1	2	0
1	236.483	62.000	0.037	364.750	283.220	73.131	107.810	86.150	32.433	0.000		44.94	1	6.0	10	0.56	0.67	100.00	120.00	84	79	177	1.77	25.36	101	100	1.01	34	130	70	90	1.4	22	1	94	84	120	107	2	1	2	0
1	236.941	62.000	0.020	374.210	264.720	75.905	89.181	80.643	32.432	0.000		45.23	1	6.0	10	0.56	0.67	100.00	120.00	84	79	177	1.77	25.36	101	100	1.01	34	130	70	90	1.4	22	1	94	84	120	107	2	1	2	0
1	237.300	62.000	0.021	362.480	225.710	71.744	79.075	75.061	32.431	0.000		45.56	1	6.0	10	0.56	0.67	100.00	120.00	84	79	177	1.77	25.36	101	100	1.01	34	130	70	90	1.4	22	1	94	84	120	107	2	1	2	0
1	237.502	62.000	0.012	300.730	179.780	68.375	72.338	70.552	32.432	0.000		45.47	1	6.0	10	0.56	0.67	100.00	120.00	84	79	177	1.77	25.36	101	100	1.01	34	130	70	90	1.4	22	1	94	84	120	107	2	1	2	0
1	238.279	77.219	0.026	318.060	165.690	65.601	109.390	80.715	32.435	0.000		45.73	1	6.0	10	0.56	0.67	100.00	120.00	84	79	177	1.77	25.36	101	100	1.01	34	130	70	90	1.4	22	1	94	84	120	107	2	1	2	0
1	238.519	62.000	0.019	382.620	169.000	75.707	79.472	77.490	32.433	0.000		45.54	1	6.0	10	0.56	0.67	100.00	120.00	84	79	177	1.77	25.36	101	100	1.01	34	130	70	90	1.4	22	1	94	84	120	107	2	1	2	0
1	239.137	97.127	0.007	333.990	134.150	65.998	77.490	70.823	32.434	0.000		45.80	1	6.0	10	0.56	0.67	100.00	120.00	84	79	177	1.77	25.36	101	100	1.01	34	130	70	90	1.4	22	1	94	84	120	107	2	1	2	0
1	239.577	62.000	0.008	264.230	101.060	64.016	108.200	78.270	32.433	0.000		45.79	1	6.0	10	0.56	0.67	100.00	120.00	84	79	177	1.77	25.36	101	100	1.01	34	130	70	90	1.4	22	1	94	84	120	107	2	1	2	0
1	239.858	62.000	0.058	373.300	149.420	77.688	100.470	82.899	32.434	0.000		45.39	1	6.0	10	0.56	0.67	100.00	120.00	84	79	177	1.77	25.36	101	100	1.01	34	130	70	90	1.4	22	1	94	84	120	107	2	1	2	0
1	241.358	40.010	0.019	333.140	126.540	67.979	104.040	77.329	32.433	0.000		45.59	1	6.0	10	0.56	0.67	100.00	120.00	84	79	177	1.77	25.36	101	100	1.01	34	130	70	90	1.4	22	1	94	84	120	107	2	1	2	0
1	242.351	60.382	0.025	315.790	113.340	65.998	105.430	79.297	32.440	0.000		45.78	1	6.0	10	0.56	0.67	100.00	120.00	84	79	177	1.77	25.36	101	100	1.01	34	130	70	90	1.4	22	1	94	84	120	107	2	1	2	0
1	243.132	76.820	0.027	327.960	115.220	68.970	102.850	80.489	32.441	0.000		45.82	1	6.0	10	0.56	0.67	100.00	120.00	84	79	177	1.77	25.36	101	100	1.01	34	130	70	90	1.4	22	1	94	84	120	107	2	1	2	0
1	244.011	68.279	0.026	327.290	119.510	71.744	99.484	79.187	32.435	0.000		45.95	1	6.0	10	0.56	0.67	100.00	120.00	84	79	177	1.77	25.36	101	100	1.01	34	130	70	90	1.4	22	1	94	84	120	107	2	1	2	0
1	244.849	71.613	0.028	326.830	123.440	69.366	104.640	80.977	32.434	0.000		45.94	1	6.0	10	0.56	0.67	100.00	120.00	84	79	177	1.77	25.36	101	100	1.01	34	130	70	90	1.4	22	1	94	84	120	107	2	1	2	0
1	246.267	42.318	0.022	306.270	120.790	64.412	102.260	75.969	32.436	0.000		45.96	1	6.0	10	0.56	0.67	100.00	120.00	84	79	177	1.77	25.36	101	100	1.01	34	130	70	90	1.4	22	1	94	84	120	107	2	1	2	0
1	248.202	30.999	0.026	304.390	136.990	63.620	103.640	77.933	32.446	0.000		45.96	1	6.0	10	0.56	0.67	100.00	120.00	84	79	177	1.77	25.36	101	100	1.01	34	130	70	90	1.4	22	1	94	84	120	107	2	1	2	0
1	249.142	63.882	0.025	297.060	156.280	66.196	100.080	78.218	32.442	0.000		46.05	1	6.0	10	0.56	0.67	100.00	120.00	84	79	177	1.77	25.36	101	100	1.01	34	130	70	90	1.4	22	1	94	84	120	107	2	1	2	0
1	250.061	65.243	0.028	306.550	174.300	68.970	98.295	78.035	32.441	0.000		45.97	1	6.0	10	0.56	0.67	100.00	120.00	84	79	177	1.77	25.36	101	100	1.01	34	130	70	90	1.4	22	1	94	84	120	107	2	1	2	0
1	250.621	62.000	0.033	311.340	173.750	68.177	100.470	80.914	32.441	0.000		45.94	1	6.0	10	0.56	0.67	100.00	120.00	84	79	177	1.77	25.36	101	100	1.01	34	130	70	90	1.4	22	1	94	84	120	107	2	1	2	0
1	252.081	41.097	0.013	303.260	177.640	62.431	87.793	71.879	32.441	0.000		46.07	1	6.0	10	0.56	0.67	100.00	120.00	84	79	177	1.77	25.36	101	100	1.01	34	130	70	90	1.4	22	1	94	84	120	107	2	1	2	0
1	252.437	62.000	0.012	234.600	127.430	61.440	102.460	78.608	32.436	0.000		46.53	1	6.0	10	0.56	0.67	100.00	120.00	84	79	177	1.77	25.36	101	100	1.01	34	130	70	90	1.4	22	1	94	84	120	107	2	1	2	0
1	252.637	62.000	0.072	310.950	213.750	78.084	94.332	81.743	32.438	0.000		46.08	1	6.0	10	0.56	0.67	100.00	120.00	84	79	177	1.77	25.36	101	100	1.01	34	130	70	90	1.4	22	1	94	84	120	107	2	1	2	0
1	254.195	38.514	0.015	302.650	184.580	63.620	91.954	73.317	32.443	0.000		46.30	1	6.0	10	0.56	0.67	100.00	120.00	84	79	177	1.77	25.36	101	100	1.01	34	130	70	90	1.4	22	1	94	84	120	107	2	1	2	0
1	255.492	46.279	0.020	302.660	150.140	62.034	102.060	75.858	32.445	0.000		46.28	1	6.0	10	0.56	0.67	100.00	120.00	84	79	177	1.77	25.36	101	100	1.01	34	130	70	90	1.4	22	1	94	84	120	107	2	1	2	0
1	256.430	63.912	0.024	300.980	102.780	64.809	98.097	77.622	32.443	0.000		46.27	1	6.0	10	0.56	0.67	100.00	120.00	84	79	177	1.77	25.36	101	100	1.01	34	130	70	90	1.4	22	1	94	84	120	107	2	1	2	0
1	257.151	83.211	0.022	330.790	79.718	69.168	97.304	79.337	32.442	0.000		46.29	1	6.0	10	0.56	0.67	100.00	120.00	84	79	177	1.77	25.36	101	100	1.01	34	130	70	90	1.4	22	1	94	84	120	107	2	1	2	0
1	258.251	54.586	0.018	325.700	65.239	68.375	97.899	77.376	32.444	0.000		46.21	1	6.0	10	0.56	0.67	100.00	120.00	84	79	177	1.77	25.36	101	100	1.01	34	130	70	90	1.4	22	1	94	84	120	107	2	1	2	0
1	258.767	62.000	0.031	308.830	54.984	66.394	104.640	82.580	32.429	0.000		46.39	1	6.0	10	0.56	0.67	100.00	120.00	84	79	177	1.77	25.36	101	100	1.01	34	130	70	90	1.4	22	1	94	84	120	107	2	1	2	0
1	259.087	62.000	0.020	351.890	64.825	75.509	81.849	78.435	32.429	0.000		46.18	1	6.0	10	0.56	0.67	100.00	120.00	84	79	177	1.77	25.36	101	100	1.01	34	130	70	90	1.4	22	1	94	84	120	107	2	1	2	0
1	259.830	80.719	0.006	284.090	46.529	65.205	76.895	70.175	32.447	0.000		46.45	1	6.0	10	0.56	0.67	100.00	120.00	84	79	177	1.77	25.36	101	100	1.01	34	130	70	90	1.4	22	1	94	84	120	107	2	1	2	0
1	260.608	77.200	0.029	309.040	50.863	63.620	104.830	80.724	32.445	0.000		46.27	1	6.0	10	0.56	0.67	100.00	120.00	84	79	177	1.77	25.36	101	100	1.01	34	130	70	90	1.4	22	1	94	84	120	107	2	1	2	0
1	262.001	43.048	0.017	319.150	50.081	65.403	100.470	76.047	32.447	0.000		46.25	1	6.0	10	0.56	0.67	100.00	120.00	84	79	177	1.77	25.36	101	100	1.01	34	130	70	90	1.4	22	1	94	84	120	107	2	1	2	0
1	263.121	53.570	0.027	301.610	48.995	63.620	104.440	78.729	32.444	0.000		46.21	1	6.0	10	0.56	0.67	100.00	120.00	84	79	177	1.77	25.36	101	100	1.01	34	130	70	90	1.4	22	1	94	84	120	107	2	1	2	0
1	264.218	54.723	0.027	312.640	48.742	68.970	102.260	79.005	32.448	0.000		46.26	1	6.0	10	0.56	0.67	100.00	120.00	84	79	177	1.77	25.36	101	100	1.01	34	130	70	90	1.4	22	1	94	84	120	107	2	1	2	0
1	265.237	58.902	0.023	313.910	45.942	68.573	104.040	79.438	32.449	0.000		46.42	1	6.0	10	0.56	0.67	100.00	120.00	84	79	177	1.77	25.36	101	100	1.01	34	130	70	90	1.4	22	1	94	84	120	107	2	1	2	0
1	266.155	65.342	0.023	318.590	48.322	69.366	104.440	80.533	32.449	0.000		46.50	1	6.0	10	0.56	0.67	100.00	120.00	84	79	177	1.77	25.36	101	100	1.01	34	130	70	90	1.4	22	1	94	84	120	107	2	1	2	0
1	267.016	69.640	0.021	298.930	46.178	70.555	103.050	80.867	32.450	0.000		46.55	1	6.0	10	0.56	0.67	100.00	120.00	84	79	177	1.77	25.36	101	100	1.01	34	130	70	90	1.4	22	1	94	84	120	107	2	1	2	0
1	268.431	42.415	0.013	309.170	46.897	66.790	106.220	78.000	32.449	0.000		47.01	1	6.0	10	0.56	0.67	100.00	120.00	84	79	177	1.77	25.36	101	100	1.01	34	130	70	90	1.4	22	1	94	84	120	107	2	1	2	0
1	269.433	59.899	0.024	296.770	46.437	65.601	109.190	80.925	32.451	0.000		46.90	1	6.0	10	0.56	0.67	100.00	120.00	84	79	177	1.77	25.36	101	100	1.01	34	130	70	90	1.4	22	1	94	84	120	107	2	1	2	0
1	270.592	51.760	0.015	280.940	43.660	70.159	104.830	79.172	32.452	0.000		46.98	1	6.0	10	0.56	0.67	100.00	120.00	84	79	177	1.77	25.36	101	100	1.01	34	130	70	90	1.4	22	1	94	84	120	107	2	1	2	0
1	271.470	68.356	0.025	274.610	45.448	68.177	107.810	82.059	32.450	0.000		46.85	1	6.0	10	0.56	0.67	100.00	120.00	84	79	177	1.77	25.36	101	100	1.01	34	130	70	90	1.4	22	1	94	84	120	107	2	1	2	0
1	272.287	73.419	0.022	276.730	46.236	72.536	106.220	82.693	32.452	0.000		46.95	1	6.0	10	0.56	0.67	100.00	120.00	84	79	177	1.77	25.36	101	100	1.01	34	130	70	90	1.4	22	1	94	84	120	107	2	1	2	0
1	273.224	64.025	0.022	284.330	49.426	73.131	106.620	87.707	32.452	0.000		46.80	1	6.0	10	0.56	0.67	100.00	120.00	84	79	177	1.77	25.36	101	100	1.01	34	130	70	90	1.4	22	1	94	84	120	107	2	1	2	0
1	274.264	57.676	0.025	283.560	49.133	82.642	90.369	85.915	32.453	0.000		46.65	1	6.0	10	0.56	0.67	100.00	120.00	84	79	177	1.77	25.36	101	100	1.01	34	130	70	90	1.4	22	1	94	84	120	107	2	1	2	0
1	275.523	47.672	0.022	280.770	48.506	70.357	94.332	81.077	32.453	0.000		47.04	1	6.0	10	0.56	0.67	100.00	120.00	84	79	177	1.77	25.36	101	100	1.01	34	130	70	90	1.4	22	1	94	84	120	107	2	1	2	0
1	276.140	97.137	0.031	271.340	51.719	68.970	112.960	86.369	32.453	0.000		47.15	1	6.0	10	0.56	0.67	100.00	120.00	84	79	177	1.77	25.36	101	100	1.01	34	130	70	90	1.4	22	1	94	84	120	107	2	1	2	0
1	276.340	62.000	0.019	291.870	60.589	77.688	82.642	80.422	32.453	0.000		47.17	1	6.0	10	0.56	0.67	100.00	120.00	84	79	177	1.77	25.36	101	100	1.01	34	130	70	90	1.4	22	1	94	84	120	107	2	1	2	0
1	276.680	62.000	0.014	272.000	50.673	74.518	106.620	81.138	32.453	0.000		47.04	1	6.0	10	0.56	0.67	100.00	120.00	84	79	177	1.77	25.36	101	100	1.01	34	130	70	90	1.4	22	1	94	84	120	107	2	1	2	0
1	276.881	62.000	0.053	286.380	55.622	81.056	106.420	90.881	32.453	0.000		47.15	1	6.0	10	0.56	0.67	100.00	120.00	84	79	177	1.77	25.36	101	100	1.01	34	130	70	90	1.4	22	1	94	84	120	107	2	1	2	0
1	277.798	65.435	0.021	292.370	62.393	74.914	110.380	84.251	32.453	0.000		47.18	1	6.0	10	0.56	0.67	100.00	120.00	84	79	177	1.77	25.36	101	100	1.01	34	130	70	90	1.4	22	1	94	84	120	107	2	1	2	0
1	278.512	84.100	0.025	284.680	63.716	76.499	114.150	87.299	32.453	0.000		47.19	1	6.0	10	0.56	0.67	100.00	120.00	84	79	177	1.77	25.36	101	100	1.01	34	130	70	90	1.4	22	1	94	84	120	107	2	1	2	0
1	280.294	33.668	0.021	268.000	52.168	72.536	121.080	86.512	32.454	0.000		47.25	1	6.0	10	0.56	0.67	100.00	120.00	84	79	177	1.77	25.36	101	100	1.01	34	130	70	90	1.4	22	1	94	84	120	107	2	1	2	0
1	281.711	42.320	0.009	242.830	40.568	67.781	113.160	79.234	32.451	0.000		47.40	1	6.0	10	0.56	0.67	100.00	120.00	84	79	177	1.77	25.36	101	100	1.01	34	130	70	90	1.4	22	1	94	84	120	107	2	1	2	0
1	282.629	65.384	0.021	223.670	34.366	66.592	117.710	83.476	32.451	0.000		47.38	1	6.0	10	0.56	0.67	100.00	120.00	84	79	177	1.77	25.36	101	100	1.01	34	130	70	90	1.4	22	1	94	84	120	107	2	1	2	0
1	283.893	47.479	0.010	234.660	33.866	68.177	108.200	77.790	32.453	0.000		47.39	1	6.0	10	0.56	0.67	100.00	120.00	84	79	177	1.77	25.36	101	100	1.01	34	130	70	90	1.4	22	1	94	84	120	107	2	1	2	0
1	284.770	68.367	0.021	228.560	35.119	66.394	111.370	81.394	32.453	0.000		47.46	1	6.0	10	0.56	0.67	100.00	120.00	84	79	177	1.77	25.36	101	100	1.01	34	130	70	90	1.4	22	1	94	84	120	107	2	1	2	0
1	286.165	43.025	0.009	253.940	33.739	65.799	107.210	76.574	32.453	0.000		47.56	1	6.0	10	0.56	0.67	100.00	120.00	84	79	177	1.77	25.36	101	100	1.01	34	130	70	90	1.4	22	1	94	84	120	107	2	1	2	0
1	287.108	63.623	0.022	244.520	33.026	64.611	109.190	79.718	32.450	0.000		47.49	1	6.0	10	0.56	0.67	100.00	120.00	84	79	177	1.77	25.36	101	100	1.01	34	130	70	90	1.4	22	1	94	84	120	107	2	1	2	0
1	287.765	91.357	0.021	271.080	31.997	69.762	105.630	81.871	32.452	0.000		47.52	1	6.0	10	0.56	0.67	100.00	120.00	84	79	177	1.77	25.36	101	100	1.01	34	130	70	90	1.4	22	1	94	84	120	107	2	1	2	0
1	288.924	51.763	0.013	289.360	35.757	68.573	103.640	78.183	32.452	0.000		47.49	1	6.0	10	0.56	0.67	100.00	120.00	84	79	177	1.77	25.36	101	100	1.01	34	130	70	90	1.4	22	1	94	84	120	107	2	1	2	0
1	289.962	57.817	0.022	288.480	36.435	66.394	112.360	81.391	32.452	0.000		47.48	1	6.0	10	0.56	0.67	100.00	120.00	84	79	177	1.77	25.36	101	100	1.01	34	130	70	90	1.4	22	1	94	84	120	107	2	1	2	0
1	291.281	45.479	0.015	296.830	37.320	67.384	107.610	78.177	32.453	0.000		47.50	1	6.0	10	0.56	0.67	100.00	120.00	84	79	177	1.77	25.36	101	100	1.01	34	130	70	90	1.4	22	1	94	84	120	107	2	1	2	0
1	292.579	46.225	0.017	284.300	44.936	65.403	107.610	77.585	32.453	0.000		47.48	1	6.0	10	0.56	0.67	100.00	120.00	84	79	177	1.77	25.36	101	100	1.01	34	130	70	90	1.4	22	1	94	84	120	107	2	1	2	0
1	293.358	77.050	0.025	295.140	51.961	65.601	105.630	80.812	32.454	0.000		47.51	1	6.0	10	0.56	0.67	100.00	120.00	84	79	177	1.77	25.36	101	100	1.01	34	130	70	90	1.4	22	1	94	84	120	107	2	1	2	0
1	294.419	56.543	0.015	304.800	60.008	68.772	99.880	77.171	32.454	0.000		47.49	1	6.0	10	0.56	0.67	100.00	120.00	84	79	177	1.77	25.36	101	100	1.01	34	130	70	90	1.4	22	1	94	84	120	107	2	1	2	0
1	295.337	65.321	0.025	318.950	70.084	66.790	107.410	80.944	32.454	0.000		47.45	1	6.0	10	0.56	0.67	100.00	120.00	84	79	177	1.77	25.36	101	100	1.01	34	130	70	90	1.4	22	1	94	84	120	107	2	1	2	0
1	296.215	68.361	0.023	331.840	84.156	70.555	106.620	81.305	32.454	0.000		47.47	1	6.0	10	0.56	0.67	100.00	120.00	84	79	177	1.77	25.36	101	100	1.01	34	130	70	90	1.4	22	1	94	84	120	107	2	1	2	0
1	296.812	62.000	0.026	336.100	91.807	70.753	106.220	83.421	32.454	0.000		47.37	1	6.0	10	0.56	0.67	100.00	120.00	84	79	177	1.77	25.36	101	100	1.01	34	130	70	90	1.4	22	1	94	84	120	107	2	1	2	0
1	297.173	62.000	0.016	334.630	99.486	74.716	96.710	81.110	32.454	0.000		47.35	1	6.0	10	0.56	0.67	100.00	120.00	84	79	177	1.77	25.36	101	100	1.01	34	130	70	90	1.4	22	1	94	84	120	107	2	1	2	0
1	297.751	62.000	0.021	341.010	112.330	70.753	94.134	76.627	32.454	0.000		47.30	1	6.0	10	0.56	0.67	100.00	120.00	84	79	177	1.77	25.36	101	100	1.01	34	130	70	90	1.4	22	1	94	84	120	107	2	1	2	0
1	298.252	62.000	0.000	280.340	83.627	64.214	71.149	67.446	32.454	0.000		47.40	1	6.0	10	0.56	0.67	100.00	120.00	84	79	177	1.77	25.36	101	100	1.01	34	130	70	90	1.4	22	1	94	84	120	107	2	1	2	0
1	299.145	67.177	0.026	292.670	97.003	62.431	107.610	78.327	32.454	0.000		47.41	1	6.0	10	0.56	0.67	100.00	120.00	84	79	177	1.77	25.36	101	100	1.01	34	130	70	90	1.4	22	1	94	84	120	107	2	1	2	0
1	300.127	61.059	0.019	336.850	127.290	69.168	98.890	77.438	32.454	0.000		47.33	1	6.0	10	0.56	0.67	100.00	120.00	84	79	177	1.77	25.36	101	100	1.01	34	130	70	90	1.4	22	1	94	84	120	107	2	1	2	0
1	300.970	71.182	0.026	337.180	136.530	67.384	106.620	81.308	32.454	0.000		47.34	1	6.0	10	0.56	0.67	100.00	120.00	84	79	177	1.77	25.36	101	100	1.01	34	130	70	90	1.4	22	1	94	84	120	107	2	1	2	0
1	302.165	50.228	0.021	351.030	149.990	67.979	104.440	78.280	32.454	0.000		47.33	1	6.0	10	0.56	0.67	100.00	120.00	84	79	177	1.77	25.36	101	100	1.01	34	130	70	90	1.4	22	1	94	84	120	107	2	1	2	0
1	303.423	47.679	0.023	328.200	158.900	65.998	106.820	77.926	32.453	0.000		47.21	1	6.0	10	0.56	0.67	100.00	120.00	84	79	177	1.77	25.36	101	100	1.01	34	130	70	90	1.4	22	1	94	84	120	107	2	1	2	0
1	304.601	50.929	0.023	330.610	160.900	65.007	103.050	77.005	32.454	0.000		47.16	1	6.0	10	0.56	0.67	100.00	120.00	84	79	177	1.77	25.36	101	100	1.01	34	130	70	90	1.4	22	1	94	84	120	107	2	1	2	0
1	305.500	66.787	0.026	322.370	171.530	65.799	101.270	78.326	32.454	0.000		47.20	1	6.0	10	0.56	0.67	100.00	120.00	84	79	177	1.77	25.36	101	100	1.01	34	130	70	90	1.4	22	1	94	84	120	107	2	1	2	0
1	306.778	46.955	0.024	317.740	178.650	65.205	96.511	74.163	32.454	0.000		47.14	1	6.0	10	0.56	0.67	100.00	120.00	84	79	177	1.77	25.36	101	100	1.01	34	130	70	90	1.4	22	1	94	84	120	107	2	1	2	0
1	307.816	57.760	0.028	298.100	182.810	63.223	100.670	76.894	32.454	0.000		46.95	1	6.0	10	0.56	0.67	100.00	120.00	84	79	177	1.77	25.36	101	100	1.01	34	130	70	90	1.4	22	1	94	84	120	107	2	1	2	0
1	309.134	45.545	0.026	306.680	194.850	64.611	99.286	74.883	32.454	0.000		46.67	1	6.0	10	0.56	0.67	100.00	120.00	84	79	177	1.77	25.36	101	100	1.01	34	130	70	90	1.4	22	1	94	84	120	107	2	1	2	0
1	310.152	58.906	0.031	311.850	205.920	63.223	98.097	75.978	32.454	0.000		46.71	1	6.0	10	0.56	0.67	100.00	120.00	84	79	177	1.77	25.36	101	100	1.01	34	130	70	90	1.4	22	1	94	84	120	107	2	1	2	0
1	311.168	59.057	0.029	315.760	224.860	66.592	96.908	76.252	32.454	0.000		46.39	1	6.0	10	0.56	0.67	100.00	120.00	84	79	177	1.77	25.36	101	100	1.01	34	130	70	90	1.4	22	1	94	84	120	107	2	1	2	0
1	311.989	73.122	0.034	331.830	232.430	66.196	98.097	78.135	32.454	0.000		46.22	1	6.0	10	0.56	0.67	100.00	120.00	84	79	177	1.77	25.36	101	100	1.01	34	130	70	90	1.4	22	1	94	84	120	107	2	1	2	0
1	312.805	73.494	0.031	347.070	246.750	69.564	97.106	78.511	32.455	0.000		46.14	1	6.0	10	0.56	0.67	100.00	120.00	84	79	177	1.77	25.36	101	100	1.01	34	130	70	90	1.4	22	1	94	84	120	107	2	1	2	0
1	313.783	61.357	0.031	338.710	269.610	69.168	100.080	78.669	32.454	0.000		46.08	1	6.0	10	0.56	0.67	100.00	120.00	84	79	177	1.77	25.36	101	100	1.01	34	130	70	90	1.4	22	1	94	84	120	107	2	1	2	0
1	314.882	54.588	0.033	332.580	265.530	67.781	103.250	78.963	32.454	0.000		46.03	1	6.0	10	0.56	0.67	100.00	120.00	84	79	177	1.77	25.36	101	100	1.01	34	130	70	90	1.4	22	1	94	84	120	107	2	1	2	0
1	316.280	42.911	0.030	337.860	265.550	65.205	102.460	75.979	32.454	0.000		45.99	1	6.0	10	0.56	0.67	100.00	120.00	84	79	177	1.77	25.36	101	100	1.01	34	130	70	90	1.4	22	1	94	84	120	107	2	1	2	0
1	317.420	52.649	0.032	321.620	265.660	63.620	98.890	75.879	32.454	0.000		45.97	1	6.0	10	0.56	0.67	100.00	120.00	84	79	177	1.77	25.36	101	100	1.01	34	130	70	90	1.4	22	1	94	84	120	107	2	1	2	0
1	317.756	62.000	0.020	321.690	239.790	65.403	97.700	75.481	32.454	0.000		45.97	1	6.0	10	0.56	0.67	100.00	120.00	84	79	177	1.77	25.36	101	100	1.01	34	130	70	90	1.4	22	1	94	84	120	107	2	1	2	0
1	317.957	62.000	0.077	368.650	319.990	78.877	96.908	84.841	32.454	0.000		45.92	1	6.0	10	0.56	0.67	100.00	120.00	84	79	177	1.77	25.36	101	100	1.01	34	130	70	90	1.4	22	1	94	84	120	107	2	1	2	0
1	319.874	31.296	0.026	326.990	296.060	63.818	95.719	73.948	32.454	0.000		45.93	1	6.0	10	0.56	0.67	100.00	120.00	84	79	177	1.77	25.36	101	100	1.01	34	130	70	90	1.4	22	1	94	84	120	107	2	1	2	0
1	322.290	24.826	0.031	338.000	302.260	62.827	96.710	75.124	32.455	0.000		45.86	1	6.0	10	0.56	0.67	100.00	120.00	84	79	177	1.77	25.36	101	100	1.01	34	130	70	90	1.4	22	1	94	84	120	107	2	1	2	0
1	323.689	42.893	0.029	335.580	307.790	63.422	95.719	73.858	32.455	0.000		45.74	1	6.0	10	0.56	0.67	100.00	120.00	84	79	177	1.77	25.36	101	100	1.01	34	130	70	90	1.4	22	1	94	84	120	107	2	1	2	0
1	324.668	61.299	0.033	330.590	326.160	63.025	94.134	75.612	32.455	0.000		45.58	1	6.0	10	0.56	0.67	100.00	120.00	84	79	177	1.77	25.36	101	100	1.01	34	130	70	90	1.4	22	1	94	84	120	107	2	1	2	0
1	325.545	68.444	0.032	352.810	353.450	67.583	93.341	76.839	32.455	0.000		45.45	1	6.0	10	0.56	0.67	100.00	120.00	84	79	177	1.77	25.36	101	100	1.01	34	130	70	90	1.4	22	1	94	84	120	107	2	1	2	0
1	326.127	62.000	0.038	356.190	358.510	69.564	95.520	79.686	32.455	0.000		45.44	1	6.0	10	0.56	0.67	100.00	120.00	84	79	177	1.77	25.36	101	100	1.01	34	130	70	90	1.4	22	1	94	84	120	107	2	1	2	0
1	326.487	62.000	0.022	373.720	386.690	73.725	90.369	78.367	32.455	0.000		45.48	1	6.0	10	0.56	0.67	100.00	120.00	84	79	177	1.77	25.36	101	100	1.01	34	130	70	90	1.4	22	1	94	84	120	107	2	1	2	0
1	326.824	62.000	0.038	384.290	391.880	73.527	89.775	78.532	32.455	0.000		45.40	1	6.0	10	0.56	0.67	100.00	120.00	84	79	177	1.77	25.36	101	100	1.01	34	130	70	90	1.4	22	1	94	84	120	107	2	1	2	0
1	327.205	62.000	0.020	345.740	353.640	68.177	74.518	71.129	32.455	0.000		45.44	1	6.0	10	0.56	0.67	100.00	120.00	84	79	177	1.77	25.36	101	100	1.01	34	130	70	90	1.4	22	1	94	84	120	107	2	1	2	0
1	327.405	62.000	0.018	304.010	317.270	66.196	68.970	67.359	32.455	0.000		45.38	1	6.0	10	0.56	0.67	100.00	120.00	84	79	177	1.77	25.36	101	100	1.01	34	130	70	90	1.4	22	1	94	84	120	107	2	1	2	0
1	328.683	46.940	0.032	310.750	366.490	62.827	101.660	76.456	32.455	0.000		45.45	1	6.0	10	0.56	0.67	100.00	120.00	84	79	177	1.77	25.36	101	100	1.01	34	130	70	90	1.4	22	1	94	84	120	107	2	1	2	0
1	328.885	62.000	0.018	286.090	321.700	67.186	70.554	68.808	32.455	0.000		45.35	1	6.0	10	0.56	0.67	100.00	120.00	84	79	177	1.77	25.36	101	100	1.01	34	130	70	90	1.4	22	1	94	84	120	107	2	1	2	0
1	329.778	67.171	0.033	276.700	371.500	64.809	98.493	78.133	32.455	0.000		45.37	1	6.0	10	0.56	0.67	100.00	120.00	84	79	177	1.77	25.36	101	100	1.01	34	130	70	90	1.4	22	1	94	84	120	107	2	1	2	0
1	330.561	76.607	0.029	250.780	404.670	71.347	96.115	79.611	32.455	0.000		45.60	1	6.0	10	0.56	0.67	100.00	120.00	84	79	177	1.77	25.36	101	100	1.01	34	130	70	90	1.4	22	1	94	84	120	107	2	1	2	0
1	331.558	60.179	0.027	230.060	401.470	71.545	100.670	79.893	32.455	0.000		45.48	1	6.0	10	0.56	0.67	100.00	120.00	84	79	177	1.77	25.36	101	100	1.01	34	130	70	90	1.4	22	1	94	84	120	107	2	1	2	0
1	332.264	84.992	0.029	207.580	369.950	68.970	104.240	83.061	32.455	0.000		45.62	1	6.0	10	0.56	0.67	100.00	120.00	84	79	177	1.77	25.36	101	100	1.01	34	130	70	90	1.4	22	1	94	84	120	107	2	1	2	0
1	334.261	30.051	0.024	193.340	343.400	67.384	108.200	80.133	32.455	0.000		45.60	1	6.0	10	0.56	0.67	100.00	120.00	84	79	177	1.77	25.36	101	100	1.01	34	130	70	90	1.4	22	1	94	84	120	107	2	1	2	0
1	335.019	79.143	0.027	187.430	320.120	72.734	106.820	84.472	32.454	0.000		45.84	1	6.0	10	0.56	0.67	100.00	120.00	84	79	177	1.77	25.36	101	100	1.01	34	130	70	90	1.4	22	1	94	84	120	107	2	1	2	0
1	335.857	71.558	0.022	191.840	292.420	74.320	104.240	82.588	32.455	0.000		45.99	1	6.0	10	0.56	0.67	100.00	120.00	84	79	177	1.77	25.36	101	100	1.01	34	130	70	90	1.4	22	1	94	84	120	107	2	1	2	0
1	337.135	46.966	0.015	183.450	243.480	71.149	108.800	80.637	32.454	0.000		46.05	1	6.0	10	0.56	0.67	100.00	120.00	84	79	177	1.77	25.36	101	100	1.01	34	130	70	90	1.4	22	1	94	84	120	107	2	1	2	0
1	338.434	46.175	0.017	166.930	186.040	69.366	113.950	81.290	32.454	0.000		46.09	1	6.0	10	0.56	0.67	100.00	120.00	84	79	177	1.77	25.36	101	100	1.01	34	130	70	90	1.4	22	1	94	84	120	107	2	1	2	0
1	339.357	65.011	0.018	171.480	148.320	67.384	109.590	81.912	32.455	0.000		46.27	1	6.0	10	0.56	0.67	100.00	120.00	84	79	177	1.77	25.36	101	100	1.01	34	130	70	90	1.4	22	1	94	84	120	107	2	1	2	0
1	340.676	45.497	0.009	150.510	124.160	68.573	103.640	77.837	32.455	0.000		46.65	1	6.0	10	0.56	0.67	100.00	120.00	84	79	177	1.77	25.36	101	100	1.01	34	130	70	90	1.4	22	1	94	84	120	107	2	1	2	0
1	341.734	56.694	0.016	145.740	111.030	67.583	108.990	80.684	32.455	0.000		46.87	1	6.0	10	0.56	0.67	100.00	120.00	84	79	177	1.77	25.36	101	100	1.01	34	130	70	90	1.4	22	1	94	84	120	107	2	1	2	0
1	342.631	66.891	0.016	164.740	109.780	70.357	108.000	82.027	32.454	0.000		47.05	1	6.0	10	0.56	0.67	100.00	120.00	84	79	177	1.77	25.36	101	100	1.01	34	130	70	90	1.4	22	1	94	84	120	107	2	1	2	0
1	343.554	65.020	0.014	175.550	106.540	72.140	104.640	80.860	32.455	0.000		47.29	1	6.0	10	0.56	0.67	100.00	120.00	84	79	177	1.77	25.36	101	100	1.01	34	130	70	90	1.4	22	1	94	84	120	107	2	1	2	0
1	343.890	62.000	0.002	151.340	89.801	71.545	108.600	83.003	32.455	0.000		47.29	1	6.0	10	0.56	0.67	100.00	120.00	84	79	177	1.77	25.36	101	100	1.01	34	130	70	90	1.4	22	1	94	84	120	107	2	1	2	0
1	344.091	62.000	0.059	200.760	118.980	81.254	107.810	89.184	32.455	0.000		47.22	1	6.0	10	0.56	0.67	100.00	120.00	84	79	177	1.77	25.36	101	100	1.01	34	130	70	90	1.4	22	1	94	84	120	107	2	1	2	0
1	344.292	62.000	0.005	243.940	126.710	78.084	82.443	80.432	32.455	0.000		47.31	1	6.0	10	0.56	0.67	100.00	120.00	84	79	177	1.77	25.36	101	100	1.01	34	130	70	90	1.4	22	1	94	84	120	107	2	1	2	0
1	344.733	62.000	0.000	185.820	102.910	70.753	78.481	74.685	32.455	0.000		47.36	1	6.0	10	0.56	0.67	100.00	120.00	84	79	177	1.77	25.36	101	100	1.01	34	130	70	90	1.4	22	1	94	84	120	107	2	1	2	0
1	345.908	51.048	0.014	200.860	88.392	69.168	112.560	81.161	32.454	0.000		47.37	1	6.0	10	0.56	0.67	100.00	120.00	84	79	177	1.77	25.36	101	100	1.01	34	130	70	90	1.4	22	1	94	84	120	107	2	1	2	0
1	346.970	56.516	0.015	213.600	61.508	68.772	110.980	80.942	32.454	0.000		47.51	1	6.0	10	0.56	0.67	100.00	120.00	84	79	177	1.77	25.36	101	100	1.01	34	130	70	90	1.4	22	1	94	84	120	107	2	1	2	0
1	347.925	62.827	0.015	219.180	39.481	70.357	107.210	87.039	32.455	0.000		47.76	1	6.0	10	0.56	0.67	100.00	120.00	84	79	177	1.77	25.36	101	100	1.01	34	130	70	90	1.4	22	1	94	84	120	107	2	1	2	0
1	348.825	66.635	0.015	232.770	40.522	81.254	89.973	85.108	32.455	0.000		48.11	1	6.0	10	0.56	0.67	100.00	120.00	84	79	177	1.77	25.36	101	100	1.01	34	130	70	90	1.4	22	1	94	84	120	107	2	1	2	0
1	349.678	70.315	0.016	260.980	39.309	75.905	88.586	81.613	32.455	0.000		48.30	1	6.0	10	0.56	0.67	100.00	120.00	84	79	177	1.77	25.36	101	100	1.01	34	130	70	90	1.4	22	1	94	84	120	107	2	1	2	0
1	350.842	51.578	0.011	237.290	33.935	70.951	108.990	80.448	32.455	0.000		48.50	1	6.0	10	0.56	0.67	100.00	120.00	84	79	177	1.77	25.36	101	100	1.01	34	130	70	90	1.4	22	1	94	84	120	107	2	1	2	0
1	351.681	71.472	0.019	250.190	36.642	69.168	113.350	83.906	32.456	0.000		48.54	1	6.0	10	0.56	0.67	100.00	120.00	84	79	177	1.77	25.36	101	100	1.01	34	130	70	90	1.4	22	1	94	84	120	107	2	1	2	0
1	352.461	76.909	0.016	257.560	35.987	72.734	108.990	83.289	32.456	0.000		48.58	1	6.0	10	0.56	0.67	100.00	120.00	84	79	177	1.77	25.36	101	100	1.01	34	130	70	90	1.4	22	1	94	84	120	107	2	1	2	0
1	353.858	42.949	0.008	239.070	36.038	67.781	108.200	77.581	32.457	0.000		48.68	1	6.0	10	0.56	0.67	100.00	120.00	84	79	177	1.77	25.36	101	100	1.01	34	130	70	90	1.4	22	1	94	84	120	107	2	1	2	0
1	354.795	64.068	0.017	233.440	34.032	65.998	111.170	80.915	32.457	0.000		48.74	1	6.0	10	0.56	0.67	100.00	120.00	84	79	177	1.77	25.36	101	100	1.01	34	130	70	90	1.4	22	1	94	84	120	107	2	1	2	0
1	355.757	62.357	0.013	251.990	31.848	69.960	107.010	79.988	32.456	0.000		48.94	1	6.0	10	0.56	0.67	100.00	120.00	84	79	177	1.77	25.36	101	100	1.01	34	130	70	90	1.4	22	1	94	84	120	107	2	1	2	0
1	357.055	46.220	0.010	238.630	35.556	67.384	108.000	77.295	32.457	0.000		49.18	1	6.0	10	0.56	0.67	100.00	120.00	84	79	177	1.77	25.36	101	100	1.01	34	130	70	90	1.4	22	1	94	84	120	107	2	1	2	0
1	358.130	55.822	0.014	234.880	34.118	65.998	106.220	78.477	32.457	0.000		49.14	1	6.0	10	0.56	0.67	100.00	120.00	84	79	177	1.77	25.36	101	100	1.01	34	130	70	90	1.4	22	1	94	84	120	107	2	1	2	0
1	359.468	44.832	0.010	231.340	37.286	65.998	105.820	76.512	32.456	0.000		49.27	1	6.0	10	0.56	0.67	100.00	120.00	84	79	177	1.77	25.36	101	100	1.01	34	130	70	90	1.4	22	1	94	84	120	107	2	1	2	0
1	360.427	62.574	0.016	241.490	38.637	64.214	103.450	77.875	32.457	0.000		49.46	1	6.0	10	0.56	0.67	100.00	120.00	84	79	177	1.77	25.36	101	100	1.01	34	130	70	90	1.4	22	1	94	84	120	107	2	1	2	0
1	361.767	44.777	0.009	240.700	43.781	65.205	101.270	75.249	32.457	0.000		49.65	1	6.0	10	0.56	0.67	100.00	120.00	84	79	177	1.77	25.36	101	100	1.01	34	130	70	90	1.4	22	1	94	84	120	107	2	1	2	0
1	362.728	62.444	0.021	386.000	46.672	64.214	104.240	78.887	32.460	0.000		49.34	1	6.0	10	0.56	0.67	100.00	120.00	84	79	177	1.77	25.36	101	100	1.01	34	130	70	90	1.4	22	1	94	84	120	107	2	1	2	0
1	363.044	62.000	0.000	369.810	42.637	69.168	101.660	77.285	32.460	0.000		49.64	1	6.0	10	0.56	0.67	100.00	120.00	84	79	177	1.77	25.36	101	100	1.01	34	130	70	90	1.4	22	1	94	84	120	107	2	1	2	0
1	363.285	62.000	0.053	295.040	55.887	77.886	102.650	86.955	32.457	0.000		49.11	1	6.0	10	0.56	0.67	100.00	120.00	84	79	177	1.77	25.36	101	100	1.01	34	130	70	90	1.4	22	1	94	84	120	107	2	1	2	0
1	363.505	62.000	0.009	287.900	58.335	74.518	78.877	76.877	32.457	0.000		49.34	1	6.0	10	0.56	0.67	100.00	120.00	84	79	177	1.77	25.36	101	100	1.01	34	130	70	90	1.4	22	1	94	84	120	107	2	1	2	0
1	365.281	33.796	0.011	246.740	51.645	66.592	104.240	75.379	32.458	0.000		49.55	1	6.0	10	0.56	0.67	100.00	120.00	84	79	177	1.77	25.36	101	100	1.01	34	130	70	90	1.4	22	1	94	84	120	107	2	1	2	0
1	365.958	88.545	0.026	246.410	56.852	64.809	103.450	80.541	32.457	0.000		49.35	1	6.0	10	0.56	0.67	100.00	120.00	84	79	177	1.77	25.36	101	100	1.01	34	130	70	90	1.4	22	1	94	84	120	107	2	1	2	0
1	367.057	54.599	0.011	270.010	66.302	67.781	97.502	76.162	32.466	0.000		49.51	1	6.0	10	0.56	0.67	100.00	120.00	84	79	177	1.77	25.36	101	100	1.01	34	130	70	90	1.4	22	1	94	84	120	107	2	1	2	0
1	368.061	59.786	0.017	230.100	73.033	66.592	105.430	79.165	32.458	0.000		49.25	1	6.0	10	0.56	0.67	100.00	120.00	84	79	177	1.77	25.36	101	100	1.01	34	130	70	90	1.4	22	1	94	84	120	107	2	1	2	0
1	369.458	42.949	0.010	206.150	76.281	65.205	104.440	76.064	32.458	0.000		49.11	1	6.0	10	0.56	0.67	100.00	120.00	84	79	177	1.77	25.36	101	100	1.01	34	130	70	90	1.4	22	1	94	84	120	107	2	1	2	0
1	370.536	55.669	0.016	188.600	76.781	63.818	103.450	77.227	32.459	0.000		49.06	1	6.0	10	0.56	0.67	100.00	120.00	84	79	177	1.77	25.36	101	100	1.01	34	130	70	90	1.4	22	1	94	84	120	107	2	1	2	0
1	371.931	42.984	0.011	176.670	79.529	65.007	100.470	74.589	32.463	0.000		49.04	1	6.0	10	0.56	0.67	100.00	120.00	84	79	177	1.77	25.36	101	100	1.01	34	130	70	90	1.4	22	1	94	84	120	107	2	1	2	0
1	372.608	88.665	0.026	147.240	78.304	63.818	100.670	78.735	32.463	0.000		48.97	1	6.0	10	0.56	0.67	100.00	120.00	84	79	177	1.77	25.36	101	100	1.01	34	130	70	90	1.4	22	1	94	84	120	107	2	1	2	0
1	373.973	43.971	0.019	165.430	258.820	64.016	96.313	73.763	32.466	-40.000	2.000	48.76	1	6.0	10	0.56	0.67	100.00	120.00	84	79	177	1.77	25.36	101	100	1.01	34	130	70	90	1.4	22	1	94	84	120	107	2	1	2	0
1	374.969	60.198	0.040	160.250	214.060	63.223	101.660	77.113	32.464	-40.000		50.06	1	6.0	10	0.56	0.67	100.00	120.00	84	79	177	1.77	25.36	101	100	1.01	34	130	70	90	1.4	22	1	94	84	120	107	2	1	2	0
1	375.828	69.855	0.040	165.300	225.340	67.979	97.502	77.764	32.462	-40.000		49.73	1	6.0	10	0.56	0.67	100.00	120.00	84	79	177	1.77	25.36	101	100	1.01	34	130	70	90	1.4	22	1	94	84	120	107	2	1	2	0
1	376.109	62.000	0.027	176.610	220.730	68.772	94.728	73.737	32.462	-40.000		49.40	1	6.0	10	0.56	0.67	100.00	120.00	84	79	177	1.77	25.36	101	100	1.01	34	130	70	90	1.4	22	1	94	84	120	107	2	1	2	0
1	376.309	62.000	0.063	199.510	233.680	77.688	97.304	88.662	32.461	-40.000		49.25	1	6.0	10	0.56	0.67	100.00	120.00	84	79	177	1.77	25.36	101	100	1.01	34	130	70	90	1.4	22	1	94	84	120	107	2	1	2	0
1	376.748	62.000	0.036	201.400	268.660	72.536	90.567	76.682	32.460	-40.000		49.07	1	6.0	10	0.56	0.67	100.00	120.00	84	79	177	1.77	25.36	101	100	1.01	34	130	70	90	1.4	22	1	94	84	120	107	2	1	2	0
1	377.648	66.660	0.035	195.690	254.660	65.403	93.540	73.852	32.460	-40.000		49.07	1	6.0	10	0.56	0.67	100.00	120.00	84	79	177	1.77	25.36	101	100	1.01	34	130	70	90	1.4	22	1	94	84	120	107	2	1	2	0
1	378.506	69.931	0.043	204.240	262.980	64.016	105.030	80.087	32.458	-40.000		48.97	1	6.0	10	0.56	0.67	100.00	120.00	84	79	177	1.77	25.36	101	100	1.01	34	130	70	90	1.4	22	1	94	84	120	107	2	1	2	0
1	379.405	66.763	0.034	227.750	268.060	70.159	100.870	78.628	32.455	-40.000		49.14	1	6.0	10	0.56	0.67	100.00	120.00	84	79	177	1.77	25.36	101	100	1.01	34	130	70	90	1.4	22	1	94	84	120	107	2	1	2	0
1	380.744	44.797	0.028	202.350	245.070	65.601	103.050	75.854	32.455	-40.000		49.51	1	6.0	10	0.56	0.67	100.00	120.00	84	79	177	1.77	25.36	101	100	1.01	34	130	70	90	1.4	22	1	94	84	120	107	2	1	2	0
1	382.002	47.698	0.028	149.950	237.690	64.809	104.440	75.611	32.455	-40.000		49.76	1	6.0	10	0.56	0.67	100.00	120.00	84	79	177	1.77	25.36	101	100	1.01	34	130	70	90	1.4	22	1	94	84	120	107	2	1	2	0
1	382.859	69.984	0.030	129.080	228.680	64.809	101.270	77.316	32.456	-40.000		50.02	1	6.0	10	0.56	0.67	100.00	120.00	84	79	177	1.77	25.36	101	100	1.01	34	130	70	90	1.4	22	1	94	84	120	107	2	1	2	0
1	385.038	27.536	0.010	110.080	215.170	60.053	97.502	70.736	32.454	-40.000		50.14	1	6.0	10	0.56	0.67	100.00	120.00	84	79	177	1.77	25.36	101	100	1.01	34	130	70	90	1.4	22	1	94	84	120	107	2	1	2	0
1	386.455	42.344	0.013	98.556	140.640	59.657	97.899	70.397	32.454	0.000		50.12	1	6.0	10	0.56	0.67	100.00	120.00	84	79	177	1.77	25.36	101	100	1.01	34	130	70	90	1.4	22	1	94	84	120	107	2	1	2	0
1	387.694	48.419	0.011	111.550	121.970	60.053	91.954	70.915	32.453	0.000		50.02	1	6.0	10	0.56	0.67	100.00	120.00	84	79	177	1.77	25.36	101	100	1.01	34	130	70	90	1.4	22	1	94	84	120	107	2	1	2	0
1	388.412	83.673	0.018	126.130	123.270	63.025	91.558	74.142	32.449	0.000		50.00	1	6.0	10	0.56	0.67	100.00	120.00	84	79	177	1.77	25.36	101	100	1.01	34	130	70	90	1.4	22	1	94	84	120	107	2	1	2	0
1	389.134	83.058	0.014	160.460	125.170	68.573	91.161	75.483	32.444	0.000		49.78	1	6.0	10	0.56	0.67	100.00	120.00	84	79	177	1.77	25.36	101	100	1.01	34	130	70	90	1.4	22	1	94	84	120	107	2	1	2	0
1	390.368	48.621	0.010	174.820	143.980	66.592	98.295	75.466	32.438	0.000		49.71	1	6.0	10	0.56	0.67	100.00	120.00	84	79	177	1.77	25.36	101	100	1.01	34	130	70	90	1.4	22	1	94	84	120	107	2	1	2	0
1	391.469	54.500	0.030	177.010	317.270	65.205	104.040	76.678	32.425	-40.000		49.14	1	6.0	10	0.56	0.67	100.00	120.00	84	79	177	1.77	25.36	101	100	1.01	34	130	70	90	1.4	22	1	94	84	120	107	2	1	2	0
1	392.549	55.539	0.026	162.780	249.220	66.988	102.060	75.827	32.425	-40.000		49.28	1	6.0	10	0.56	0.67	100.00	120.00	84	79	177	1.77	25.36	101	100	1.01	34	130	70	90	1.4	22	1	94	84	120	107	2	1	2	0
1	393.308	79.111	0.029	129.300	246.610	66.196	101.660	77.602	32.422	-40.000		48.87	1	6.0	10	0.56	0.67	100.00	120.00	84	79	177	1.77	25.36	101	100	1.01	34	130	70	90	1.4	22	1	94	84	120	107	2	1	2	0
1	394.163	70.117	0.024	140.010	203.990	68.970	96.710	75.293	32.417	-40.000		48.75	1	6.0	10	0.56	0.67	100.00	120.00	84	79	177	1.77	25.36	101	100	1.01	34	130	70	90	1.4	22	1	94	84	120	107	2	1	2	0
1	395.564	42.821	0.016	114.890	139.360	64.214	101.470	72.987	32.406	-40.000		48.70	1	6.0	10	0.56	0.67	100.00	120.00	84	79	177	1.77	25.36	101	100	1.01	34	130	70	90	1.4	22	1	94	84	120	107	2	1	2	0
1	396.592	58.394	0.018	101.950	82.541	62.629	102.060	74.659	32.404	-40.000		48.65	1	6.0	10	0.56	0.67	100.00	120.00	84	79	177	1.77	25.36	101	100	1.01	34	130	70	90	1.4	22	1	94	84	120	107	2	1	2	0
1	397.765	51.157	0.016	103.260	58.358	66.196	99.088	73.691	32.403	-40.000		48.76	1	6.0	10	0.56	0.67	100.00	120.00	84	79	177	1.77	25.36	101	100	1.01	34	130	70	90	1.4	22	1	94	84	120	107	2	1	2	0
1	398.452	87.331	0.024	101.440	49.840	65.205	101.470	78.243	32.401	-40.000		48.82	1	6.0	10	0.56	0.67	100.00	120.00	84	79	177	1.77	25.36	101	100	1.01	34	130	70	90	1.4	22	1	94	84	120	107	2	1	2	0
1	398.838	62.000	0.005	102.810	46.431	70.357	94.728	78.157	32.400	-40.000		49.28	1	6.0	10	0.56	0.67	100.00	120.00	84	79	177	1.77	25.36	101	100	1.01	34	130	70	90	1.4	22	1	94	84	120	107	2	1	2	0
1	399.038	62.000	0.038	108.820	54.432	73.131	85.812	75.479	32.400	-40.000		48.77	1	6.0	10	0.56	0.67	100.00	120.00	84	79	177	1.77	25.36	101	100	1.01	34	130	70	90	1.4	22	1	94	84	120	107	2	1	2	0
1	399.258	62.000	0.007	114.930	45.166	69.762	74.320	72.299	32.400	-40.000		49.13	1	6.0	10	0.56	0.67	100.00	120.00	84	79	177	1.77	25.36	101	100	1.01	34	130	70	90	1.4	22	1	94	84	120	107	2	1	2	0
1	400.018	78.976	0.018	112.290	46.925	68.177	101.270	78.622	32.400	-40.000		49.04	1	6.0	10	0.56	0.67	100.00	120.00	84	79	177	1.77	25.36	101	100	1.01	34	130	70	90	1.4	22	1	94	84	120	107	2	1	2	0
1	400.875	70.057	0.016	125.770	60.410	70.555	100.280	78.321	32.400	-40.000		49.30	1	6.0	10	0.56	0.67	100.00	120.00	84	79	177	1.77	25.36	101	100	1.01	34	130	70	90	1.4	22	1	94	84	120	107	2	1	2	0
1	402.195	45.443	0.011	135.710	61.652	66.196	103.450	75.986	32.400	0.000		49.64	1	6.0	10	0.56	0.67	100.00	120.00	84	79	177	1.77	25.36	101	100	1.01	34	130	70	90	1.4	22	1	94	84	120	107	2	1	2	0
1	403.212	59.014	0.015	132.970	41.649	64.214	103.450	77.415	32.400	0.000		49.81	1	6.0	10	0.56	0.67	100.00	120.00	84	79	177	1.77	25.36	101	100	1.01	34	130	70	90	1.4	22	1	94	84	120	107	2	1	2	0
1	403.412	62.000	0.000	153.810	33.417	67.186	70.554	68.859	32.400	0.000		50.05	1	6.0	10	0.56	0.67	100.00	120.00	84	79	177	1.77	25.36	101	100	1.01	34	130	70	90	1.4	22	1	94	84	120	107	2	1	2	0
1	404.571	51.757	0.011	146.630	31.233	63.025	97.304	74.070	32.400	0.000		50.01	1	6.0	10	0.56	0.67	100.00	120.00	84	79	177	1.77	25.36	101	100	1.01	34	130	70	90	1.4	22	1	94	84	120	107	2	1	2	0
1	405.689	53.649	0.010	167.610	30.060	66.988	94.926	74.541	32.399	0.000		50.03	1	6.0	10	0.56	0.67	100.00	120.00	84	79	177	1.77	25.36	101	100	1.01	34	130	70	90	1.4	22	1	94	84	120	107	2	1	2	0
1	406.482	75.747	0.019	188.800	27.968	65.205	96.511	76.831	32.399	0.000		49.98	1	6.0	10	0.56	0.67	100.00	120.00	84	79	177	1.77	25.36	101	100	1.01	34	130	70	90	1.4	22	1	94	84	120	107	2	1	2	0
1	407.665	50.708	0.012	182.570	108.000	65.601	93.341	74.148	32.400	-40.000		50.03	1	6.0	10	0.56	0.67	100.00	120.00	84	79	177	1.77	25.36	101	100	1.01	34	130	70	90	1.4	22	1	94	84	120	107	2	1	2	0
1	408.824	51.747	0.032	195.440	108.320	64.214	97.899	75.228	32.399	-40.000		50.01	1	6.0	10	0.56	0.67	100.00	120.00	84	79	177	1.77	25.36	101	100	1.01	34	130	70	90	1.4	22	1	94	84	120	107	2	1	2	0
1	409.522	86.036	0.037	210.390	51.622	64.611	95.124	77.224	32.395	-40.000		50.09	1	6.0	10	0.56	0.67	100.00	120.00	84	79	177	1.77	25.36	101	100	1.01	34	130	70	90	1.4	22	1	94	84	120	107	2	1	2	0
1	410.484	62.375	0.032	219.780	70.912	68.573	91.756	75.603	32.393	-40.000		50.09	1	6.0	10	0.56	0.67	100.00	120.00	84	79	177	1.77	25.36	101	100	1.01	34	130	70	90	1.4	22	1	94	84	120	107	2	1	2	0
1	411.782	46.195	0.034	219.530	78.005	65.403	97.700	75.036	32.382	-40.000		50.06	1	6.0	10	0.56	0.67	100.00	120.00	84	79	177	1.77	25.36	101	100	1.01	34	130	70	90	1.4	22	1	94	84	120	107	2	1	2	0
1	412.921	52.705	0.034	220.150	86.323	63.818	95.719	75.217	32.379	-40.000		50.10	1	6.0	10	0.56	0.67	100.00	120.00	84	79	177	1.77	25.36	101	100	1.01	34	130	70	90	1.4	22	1	94	84	120	107	2	1	2	0
1	413.975	56.928	0.032	234.150	71.056	65.403	94.332	75.102	32.377	-40.000		50.14	1	6.0	10	0.56	0.67	100.00	120.00	84	79	177	1.77	25.36	101	100	1.01	34	130	70	90	1.4	22	1	94	84	120	107	2	1	2	0
1	416.974	20.004	0.031	238.150	59.203	65.403	95.719	76.092	32.358	-40.000		50.75	1	6.0	10	0.56	0.67	100.00	120.00	84	79	177	1.77	25.36	101	100	1.01	34	130	70	90	1.4	22	1	94	84	120	107	2	1	2	0
1	418.115	52.609	0.017	250.210	72.516	66.790	92.747	74.731	32.357	-40.000		51.53	1	6.0	10	0.56	0.67	100.00	120.00	84	79	177	1.77	25.36	101	100	1.01	34	130	70	90	1.4	22	1	94	84	120	107	2	1	2	0
1	418.333	62.000	0.000	210.700	74.982	65.007	77.093	67.297	32.352	-40.000		51.85	1	6.0	10	0.56	0.67	100.00	120.00	84	79	177	1.77	25.36	101	100	1.01	34	130	70	90	1.4	22	1	94	84	120	107	2	1	2	0
1	418.553	62.000	0.039	238.000	71.838	78.282	95.520	89.120	32.352	-40.000		51.66	1	6.0	10	0.56	0.67	100.00	120.00	84	79	177	1.77	25.36	101	100	1.01	34	130	70	90	1.4	22	1	94	84	120	107	2	1	2	0
1	418.752	62.000	0.033	261.310	73.326	75.905	78.877	77.619	32.354	-40.000		51.64	1	6.0	10	0.56	0.67	100.00	120.00	84	79	177	1.77	25.36	101	100	1.01	34	130	70	90	1.4	22	1	94	84	120	107	2	1	2	0
1	418.973	62.000	0.000	285.940	63.072	72.140	77.490	74.503	32.355	-40.000		51.87	1	6.0	10	0.56	0.67	100.00	120.00	84	79	177	1.77	25.36	101	100	1.01	34	130	70	90	1.4	22	1	94	84	120	107	2	1	2	0
1	420.268	46.334	0.011	252.640	48.270	65.601	93.738	74.217	32.359	0.000		51.83	1	6.0	10	0.56	0.67	100.00	120.00	84	79	177	1.77	25.36	101	100	1.01	34	130	70	90	1.4	22	1	94	84	120	107	2	1	2	0
1	425.024	12.615	0.014	221.850	64.969	64.214	92.945	76.321	32.352	-40.000		52.02	1	6.0	10	0.56	0.67	100.00	120.00	84	79	177	1.77	25.36	101	100	1.01	34	130	70	90	1.4	22	1	94	84	120	107	2	1	2	0
1	426.107	55.408	0.031	140.740	76.407	70.159	83.434	74.984	32.347	-40.000		51.82	1	6.0	10	0.56	0.67	100.00	120.00	84	79	177	1.77	25.36	101	100	1.01	34	130	70	90	1.4	22	1	94	84	120	107	2	1	2	0
1	426.426	62.000	0.021	112.810	66.348	67.979	96.313	75.228	32.347	-40.000		51.66	1	6.0	10	0.56	0.67	100.00	120.00	84	79	177	1.77	25.36	101	100	1.01	34	130	70	90	1.4	22	1	94	84	120	107	2	1	2	0
1	426.644	62.000	0.067	139.390	80.190	78.282	95.917	85.870	32.347	-40.000		51.62	1	6.0	10	0.56	0.67	100.00	120.00	84	79	177	1.77	25.36	101	100	1.01	34	130	70	90	1.4	22	1	94	84	120	107	2	1	2	0
1	426.964	62.000	0.024	163.650	86.185	73.131	79.273	76.388	32.347	-40.000		51.63	1	6.0	10	0.56	0.67	100.00	120.00	84	79	177	1.77	25.36	101	100	1.01	34	130	70	90	1.4	22	1	94	84	120	107	2	1	2	0
1	427.726	78.730	0.033	136.370	67.871	68.375	94.530	77.198	32.348	-40.000		51.65	1	6.0	10	0.56	0.67	100.00	120.00	84	79	177	1.77	25.36	101	100	1.01	34	130	70	90	1.4	22	1	94	84	120	107	2	1	2	0
1	428.984	47.700	0.027	130.810	70.533	66.790	91.161	74.720	32.350	-40.000		51.67	1	6.0	10	0.56	0.67	100.00	120.00	84	79	177	1.77	25.36	101	100	1.01	34	130	70	90	1.4	22	1	94	84	120	107	2	1	2	0
1	429.998	59.164	0.034	123.450	61.589	65.205	101.470	78.642	32.347	-40.000		51.59	1	6.0	10	0.56	0.67	100.00	120.00	84	79	177	1.77	25.36	101	100	1.01	34	130	70	90	1.4	22	1	94	84	120	107	2	1	2	0
1	430.601	99.581	0.035	127.470	50.840	68.970	97.502	79.934	32.345	-40.000		51.66	1	6.0	10	0.56	0.67	100.00	120.00	84	79	177	1.77	25.36	101	100	1.01	34	130	70	90	1.4	22	1	94	84	120	107	2	1	2	0
1	430.800	62.000	0.020	120.080	46.914	74.121	77.688	75.915	32.345	-40.000		51.57	1	6.0	10	0.56	0.67	100.00	120.00	84	79	177	1.77	25.36	101	100	1.01	34	130	70	90	1.4	22	1	94	84	120	107	2	1	2	0
1	432.060	47.652	0.025	122.030	37.510	69.564	98.295	77.205	32.344	-40.000		52.30	1	6.0	10	0.56	0.67	100.00	120.00	84	79	177	1.77	25.36	101	100	1.01	34	130	70	90	1.4	22	1	94	84	120	107	2	1	2	0
1	432.742	87.968	0.028	93.863	35.941	68.573	100.080	80.204	32.344	-40.000		52.44	1	6.0	10	0.56	0.67	100.00	120.00	84	79	177	1.77	25.36	101	100	1.01	34	130	70	90	1.4	22	1	94	84	120	107	2	1	2	0
1	433.780	57.764	0.021	111.300	33.193	69.762	90.765	75.997	32.342	-40.000		52.59	1	6.0	10	0.56	0.67	100.00	120.00	84	79	177	1.77	25.36	101	100	1.01	34	130	70	90	1.4	22	1	94	84	120	107	2	1	2	0
1	434.798	58.953	0.017	89.465	44.919	68.573	106.620	81.551	32.340	-40.000		52.81	1	6.0	10	0.56	0.67	100.00	120.00	84	79	177	1.77	25.36	101	100	1.01	34	130	70	90	1.4	22	1	94	84	120	107	2	1	2	0
1	435.916	53.684	0.014	105.660	57.743	70.951	106.620	80.618	32.341	-40.000		52.87	1	6.0	10	0.56	0.67	100.00	120.00	84	79	177	1.77	25.36	101	100	1.01	34	130	70	90	1.4	22	1	94	84	120	107	2	1	2	0
1	436.237	62.000	0.005	94.628	46.488	69.168	103.840	79.973	32.342	0.000		52.90	1	6.0	10	0.56	0.67	100.00	120.00	84	79	177	1.77	25.36	101	100	1.01	34	130	70	90	1.4	22	1	94	84	120	107	2	1	2	0
1	436.457	62.000	0.061	90.074	51.788	79.868	101.860	87.160	32.343	0.000		52.89	1	6.0	10	0.56	0.67	100.00	120.00	84	79	177	1.77	25.36	101	100	1.01	34	130	70	90	1.4	22	1	94	84	120	107	2	1	2	0
1	436.815	62.000	0.001	96.195	41.528	73.725	80.660	77.432	32.344	0.000		53.34	1	6.0	10	0.56	0.67	100.00	120.00	84	79	177	1.77	25.36	101	100	1.01	34	130	70	90	1.4	22	1	94	84	120	107	2	1	2	0
1	437.075	62.000	0.003	83.916	45.638	71.347	74.716	73.215	32.344	0.000		53.10	1	6.0	10	0.56	0.67	100.00	120.00	84	79	177	1.77	25.36	101	100	1.01	34	130	70	90	1.4	22	1	94	84	120	107	2	1	2	0
1	437.415	62.000	0.032	98.533	43.091	75.509	101.860	87.816	32.343	0.000		53.03	1	6.0	10	0.56	0.67	100.00	120.00	84	79	177	1.77	25.36	101	100	1.01	34	130	70	90	1.4	22	1	94	84	120	107	2	1	2	0
1	438.454	57.786	0.013	113.370	40.654	71.942	99.880	78.906	32.343	0.000		53.17	1	6.0	10	0.56	0.67	100.00	120.00	84	79	177	1.77	25.36	101	100	1.01	34	130	70	90	1.4	22	1	94	84	120	107	2	1	2	0
1	439.452	60.137	0.012	134.920	33.624	71.347	103.840	79.770	32.341	0.000		53.50	1	6.0	10	0.56	0.67	100.00	120.00	84	79	177	1.77	25.36	101	100	1.01	34	130	70	90	1.4	22	1	94	84	120	107	2	1	2	0
1	439.793	62.000	0.007	109.820	28.560	69.960	109.790	85.735	32.342	0.000		53.51	1	6.0	10	0.56	0.67	100.00	120.00	84	79	177	1.77	25.36	101	100	1.01	34	130	70	90	1.4	22	1	94	84	120	107	2	1	2	0
1	440.273	62.000	0.027	142.620	28.939	74.914	103.250	81.760	32.339	0.000		53.31	1	6.0	10	0.56	0.67	100.00	120.00	84	79	177	1.77	25.36	101	100	1.01	34	130	70	90	1.4	22	1	94	84	120	107	2	1	2	0
1	440.670	62.000	0.000	138.570	29.008	71.744	105.630	79.323	32.340	0.000		53.69	1	6.0	10	0.56	0.67	100.00	120.00	84	79	177	1.77	25.36	101	100	1.01	34	130	70	90	1.4	22	1	94	84	120	107	2	1	2	0
1	440.871	62.000	0.054	151.810	34.711	78.877	105.030	88.137	32.341	0.000		52.96	1	6.0	10	0.56	0.67	100.00	120.00	84	79	177	1.77	25.36	101	100	1.01	34	130	70	90	1.4	22	1	94	84	120	107	2	1	2	0
1	441.252	62.000	0.004	133.640	37.579	73.527	80.065	76.814	32.343	0.000		53.17	1	6.0	10	0.56	0.67	100.00	120.00	84	79	177	1.77	25.36	101	100	1.01	34	130	70	90	1.4	22	1	94	84	120	107	2	1	2	0
1	441.951	85.793	0.028	128.400	258.360	71.149	105.820	82.244	32.344	-40.000		53.05	1	6.0	10	0.56	0.67	100.00	120.00	84	79	177	1.77	25.36	101	100	1.01	34	130	70	90	1.4	22	1	94	84	120	107	2	1	2	0
1	443.148	50.131	0.023	121.780	47.460	68.772	101.270	77.614	32.334	-40.000		53.07	1	6.0	10	0.56	0.67	100.00	120.00	84	79	177	1.77	25.36	101	100	1.01	34	130	70	90	1.4	22	1	94	84	120	107	2	1	2	0
1	444.425	46.987	0.029	105.310	42.781	66.988	111.570	79.288	32.328	-40.000		53.06	1	6.0	10	0.56	0.67	100.00	120.00	84	79	177	1.77	25.36	101	100	1.01	34	130	70	90	1.4	22	1	94	84	120	107	2	1	2	0
1	445.505	55.558	0.029	109.590	48.949	67.781	106.420	79.646	32.335	-40.000		53.03	1	6.0	10	0.56	0.67	100.00	120.00	84	79	177	1.77	25.36	101	100	1.01	34	130	70	90	1.4	22	1	94	84	120	107	2	1	2	0
1	446.823	45.514	0.024	112.310	51.093	68.375	103.840	77.251	32.334	-40.000		53.42	1	6.0	10	0.56	0.67	100.00	120.00	84	79	177	1.77	25.36	101	100	1.01	34	130	70	90	1.4	22	1	94	84	120	107	2	1	2	0
1	447.918	54.807	0.025	112.600	47.563	66.790	102.260	78.151	32.329	-40.000		53.61	1	6.0	10	0.56	0.67	100.00	120.00	84	79	177	1.77	25.36	101	100	1.01	34	130	70	90	1.4	22	1	94	84	120	107	2	1	2	0
1	448.615	86.097	0.025	127.930	43.350	68.573	102.460	81.411	32.325	-40.000		53.69	1	6.0	10	0.56	0.67	100.00	120.00	84	79	177	1.77	25.36	101	100	1.01	34	130	70	90	1.4	22	1	94	84	120	107	2	1	2	0
1	449.778	51.590	0.015	138.520	43.384	67.979	94.926	76.177	32.319	-40.000		53.99	1	6.0	10	0.56	0.67	100.00	120.00	84	79	177	1.77	25.36	101	100	1.01	34	130	70	90	1.4	22	1	94	84	120	107	2	1	2	0
1	450.397	96.955	0.028	149.000	41.873	66.196	105.630	82.898	32.317	-40.000		54.19	1	6.0	10	0.56	0.67	100.00	120.00	84	79	177	1.77	25.36	101	100	1.01	34	130	70	90	1.4	22	1	94	84	120	107	2	1	2	0
1	450.616	62.000	0.015	158.660	46.500	76.895	79.867	78.351	32.318	-40.000		54.15	1	6.0	10	0.56	0.67	100.00	120.00	84	79	177	1.77	25.36	101	100	1.01	34	130	70	90	1.4	22	1	94	84	120	107	2	1	2	0
1	451.574	62.640	0.005	142.830	47.901	63.818	80.462	70.567	32.319	-40.000		54.33	1	6.0	10	0.56	0.67	100.00	120.00	84	79	177	1.77	25.36	101	100	1.01	34	130	70	90	1.4	22	1	94	84	120	107	2	1	2	0
1	452.612	57.798	0.015	155.220	64.237	62.629	104.040	78.122	32.319	-40.000		54.37	1	6.0	10	0.56	0.67	100.00	120.00	84	79	177	1.77	25.36	101	100	1.01	34	130	70	90	1.4	22	1	94	84	120	107	2	1	2	0
1	453.510	66.786	0.015	183.490	56.225	68.969	100.870	79.337	32.316	0.000		54.59	1	6.0	10	0.56	0.67	100.00	120.00	84	79	177	1.77	25.36	101	100	1.01	34	130	70	90	1.4	22	1	94	84	120	107	2	1	2	0
1	454.408	66.830	0.015	198.090	46.551	69.762	100.870	79.667	32.321	0.000		54.72	1	6.0	10	0.56	0.67	100.00	120.00	84	79	177	1.77	25.36	101	100	1.01	34	130	70	90	1.4	22	1	94	84	120	107	2	1	2	0
1	455.308	66.641	0.014	217.720	38.253	69.960	102.060	79.869	32.317	0.000		54.76	1	6.0	10	0.56	0.67	100.00	120.00	84	79	177	1.77	25.36	101	100	1.01	34	130	70	90	1.4	22	1	94	84	120	107	2	1	2	0
1	456.007	85.910	0.017	204.940	34.239	70.951	101.070	80.837	32.315	0.000		54.78	1	6.0	10	0.56	0.67	100.00	120.00	84	79	177	1.77	25.36	101	100	1.01	34	130	70	90	1.4	22	1	94	84	120	107	2	1	2	0
1	456.267	62.000	0.000	207.490	28.170	73.131	94.728	80.381	32.316	0.000		54.57	1	6.0	10	0.56	0.67	100.00	120.00	84	79	177	1.77	25.36	101	100	1.01	34	130	70	90	1.4	22	1	94	84	120	107	2	1	2	0
1	456.585	62.000	0.026	219.340	35.285	75.112	93.143	79.002	32.316	0.000		54.28	1	6.0	10	0.56	0.67	100.00	120.00	84	79	177	1.77	25.36	101	100	1.01	34	130	70	90	1.4	22	1	94	84	120	107	2	1	2	0
1	457.666	55.510	0.015	225.610	35.486	70.951	109.990	82.085	32.316	0.000		54.28	1	6.0	10	0.56	0.67	100.00	120.00	84	79	177	1.77	25.36	101	100	1.01	34	130	70	90	1.4	22	1	94	84	120	107	2	1	2	0
1	457.903	62.000	0.000	226.330	36.929	73.527	92.548	76.742	32.314	0.000		54.21	1	6.0	10	0.56	0.67	100.00	120.00	84	79	177	1.77	25.36	101	100	1.01	34	130	70	90	1.4	22	1	94	84	120	107	2	1	2	0
1	458.222	62.000	0.040	246.510	40.133	81.651	105.820	91.502	32.316	0.000		54.14	1	6.0	10	0.56	0.67	100.00	120.00	84	79	177	1.77	25.36	101	100	1.01	34	130	70	90	1.4	22	1	94	84	120	107	2	1	2	0
1	458.424	62.000	0.001	258.500	181.930	76.896	82.047	79.567	32.317	-40.000		54.29	1	6.0	10	0.56	0.67	100.00	120.00	84	79	177	1.77	25.36	101	100	1.01	34	130	70	90	1.4	22	1	94	84	120	107	2	1	2	0
1	459.558	52.913	0.029	243.110	177.120	68.772	104.240	79.432	32.311	-40.000		53.97	1	6.0	10	0.56	0.67	100.00	120.00	84	79	177	1.77	25.36	101	100	1.01	34	130	70	90	1.4	22	1	94	84	120	107	2	1	2	0
1	459.900	62.000	0.026	199.910	77.724	67.781	106.220	83.005	32.309	-40.000		53.98	1	6.0	10	0.56	0.67	100.00	120.00	84	79	177	1.77	25.36	101	100	1.01	34	130	70	90	1.4	22	1	94	84	120	107	2	1	2	0
1	460.120	62.000	0.064	274.920	120.630	79.669	98.691	83.557	32.310	-40.000		53.96	1	6.0	10	0.56	0.67	100.00	120.00	84	79	177	1.77	25.36	101	100	1.01	34	130	70	90	1.4	22	1	94	84	120	107	2	1	2	0
1	460.319	62.000	0.022	239.790	113.560	75.508	80.858	77.962	32.311	-40.000		53.94	1	6.0	10	0.56	0.67	100.00	120.00	84	79	177	1.77	25.36	101	100	1.01	34	130	70	90	1.4	22	1	94	84	120	107	2	1	2	0
1	460.559	62.000	0.021	230.640	105.050	71.149	76.103	73.543	32.310	-40.000		53.96	1	6.0	10	0.56	0.67	100.00	120.00	84	79	177	1.77	25.36	101	100	1.01	34	130	70	90	1.4	22	1	94	84	120	107	2	1	2	0
1	461.538	61.273	0.033	222.530	123.400	67.186	104.240	78.766	32.307	-40.000		53.87	1	6.0	10	0.56	0.67	100.00	120.00	84	79	177	1.77	25.36	101	100	1.01	34	130	70	90	1.4	22	1	94	84	120	107	2	1	2	0
1	462.834	46.296	0.025	203.900	141.930	65.799	97.304	74.838	32.310	-40.000		53.94	1	6.0	10	0.56	0.67	100.00	120.00	84	79	177	1.77	25.36	101	100	1.01	34	130	70	90	1.4	22	1	94	84	120	107	2	1	2	0
1	463.657	72.911	0.033	177.970	148.700	64.016	101.660	78.640	32.306	-40.000		53.95	1	6.0	10	0.56	0.67	100.00	120.00	84	79	177	1.77	25.36	101	100	1.01	34	130	70	90	1.4	22	1	94	84	120	107	2	1	2	0
1	464.357	85.818	0.027	185.360	161.310	69.960	97.898	79.306	32.304	-40.000		53.93	1	6.0	10	0.56	0.67	100.00	120.00	84	79	177	1.77	25.36	101	100	1.01	34	130	70	90	1.4	22	1	94	84	120	107	2	1	2	0
1	465.351	60.311	0.021	176.400	157.570	69.168	97.898	77.446	32.305	-40.000		54.00	1	6.0	10	0.56	0.67	100.00	120.00	84	79	177	1.77	25.36	101	100	1.01	34	130	70	90	1.4	22	1	94	84	120	107	2	1	2	0
1	466.554	49.889	0.017	165.930	146.710	66.790	102.650	77.062	32.307	-40.000		54.14	1	6.0	10	0.56	0.67	100.00	120.00	84	79	177	1.77	25.36	101	100	1.01	34	130	70	90	1.4	22	1	94	84	120	107	2	1	2	0
1	466.870	62.000	0.003	146.430	115.080	65.601	101.470	77.621	32.304	-40.000		54.25	1	6.0	10	0.56	0.67	100.00	120.00	84	79	177	1.77	25.36	101	100	1.01	34	130	70	90	1.4	22	1	94	84	120	107	2	1	2	0
1	467.171	62.000	0.049	151.590	164.250	77.094	100.470	83.498	32.304	-40.000		54.13	1	6.0	10	0.56	0.67	100.00	120.00	84	79	177	1.77	25.36	101	100	1.01	34	130	70	90	1.4	22	1	94	84	120	107	2	1	2	0
1	468.429	47.698	0.013	168.710	139.800	67.781	98.889	76.840	32.299	-40.000		54.25	1	6.0	10	0.56	0.67	100.00	120.00	84	79	177	1.77	25.36	101	100	1.01	34	130	70	90	1.4	22	1	94	84	120	107	2	1	2	0
1	469.127	85.996	0.016	164.240	135.140	68.772	96.115	78.114	32.303	-40.000		54.35	1	6.0	10	0.56	0.67	100.00	120.00	84	79	177	1.77	25.36	101	100	1.01	34	130	70	90	1.4	22	1	94	84	120	107	2	1	2	0
1	469.388	62.000	0.000	158.220	125.980	72.338	89.577	77.957	32.304	-40.000		54.40	1	6.0	10	0.56	0.67	100.00	120.00	84	79	177	1.77	25.36	101	100	1.01	34	130	70	90	1.4	22	1	94	84	120	107	2	1	2	0
1	469.745	62.000	0.024	162.960	125.900	71.347	87.397	75.903	32.299	-40.000		54.20	1	6.0	10	0.56	0.67	100.00	120.00	84	79	177	1.77	25.36	101	100	1.01	34	130	70	90	1.4	22	1	94	84	120	107	2	1	2	0
1	470.426	88.051	0.001	150.270	87.034	64.413	101.660	73.161	32.298	0.000		54.42	1	6.0	10	0.56	0.67	100.00	120.00	84	79	177	1.77	25.36	101	100	1.01	34	130	70	90	1.4	22	1	94	84	120	107	2	1	2	0
1	470.626	62.000	0.071	179.890	103.110	78.679	99.682	85.161	32.299	0.000		54.20	1	6.0	10	0.56	0.67	100.00	120.00	84	79	177	1.77	25.36	101	100	1.01	34	130	70	90	1.4	22	1	94	84	120	107	2	1	2	0
1	470.987	62.000	0.003	194.540	91.869	74.121	79.273	76.594	32.300	0.000		54.63	1	6.0	10	0.56	0.67	100.00	120.00	84	79	177	1.77	25.36	101	100	1.01	34	130	70	90	1.4	22	1	94	84	120	107	2	1	2	0
1	471.204	62.000	0.012	166.050	75.644	69.762	78.282	73.143	32.302	0.000		54.51	1	6.0	10	0.56	0.67	100.00	120.00	84	79	177	1.77	25.36	101	100	1.01	34	130	70	90	1.4	22	1	94	84	120	107	2	1	2	0
1	471.585	62.000	0.000	174.560	71.164	64.611	70.753	67.487	32.302	0.000		54.68	1	6.0	10	0.56	0.67	100.00	120.00	84	79	177	1.77	25.36	101	100	1.01	34	130	70	90	1.4	22	1	94	84	120	107	2	1	2	0
1	473.164	37.986	0.011	168.370	52.654	62.233	97.898	71.813	32.306	0.000		54.39	1	6.0	10	0.56	0.67	100.00	120.00	84	79	177	1.77	25.36	101	100	1.01	34	130	70	90	1.4	22	1	94	84	120	107	2	1	2	0
1	474.562	42.916	0.011	186.830	50.387	62.035	93.738	72.004	32.303	0.000		54.27	1	6.0	10	0.56	0.67	100.00	120.00	84	79	177	1.77	25.36	101	100	1.01	34	130	70	90	1.4	22	1	94	84	120	107	2	1	2	0
1	476.540	30.348	0.025	197.980	158.340	61.836	91.161	73.532	32.300	-40.000		54.00	1	6.0	10	0.56	0.67	100.00	120.00	84	79	177	1.77	25.36	101	100	1.01	34	130	70	90	1.4	22	1	94	84	120	107	2	1	2	0
1	477.718	50.902	0.030	214.700	156.410	65.205	91.955	73.370	32.299	-40.000		53.93	1	6.0	10	0.56	0.67	100.00	120.00	84	79	177	1.77	25.36	101	100	1.01	34	130	70	90	1.4	22	1	94	84	120	107	2	1	2	0
1	478.035	62.000	0.022	196.520	142.680	63.818	91.558	71.679	32.300	-40.000		53.62	1	6.0	10	0.56	0.67	100.00	120.00	84	79	177	1.77	25.36	101	100	1.01	34	130	70	90	1.4	22	1	94	84	120	107	2	1	2	0
1	478.276	62.000	0.067	221.470	193.910	75.905	92.152	81.740	32.300	-40.000		53.48	1	6.0	10	0.56	0.67	100.00	120.00	84	79	177	1.77	25.36	101	100	1.01	34	130	70	90	1.4	22	1	94	84	120	107	2	1	2	0
1	478.597	62.000	0.025	218.450	197.860	69.960	76.697	73.576	32.298	-40.000		53.54	1	6.0	10	0.56	0.67	100.00	120.00	84	79	177	1.77	25.36	101	100	1.01	34	130	70	90	1.4	22	1	94	84	120	107	2	1	2	0
1	478.816	62.000	0.023	210.440	171.680	66.394	70.753	68.756	32.296	-40.000		52.95	1	6.0	10	0.56	0.67	100.00	120.00	84	79	177	1.77	25.36	101	100	1.01	34	130	70	90	1.4	22	1	94	84	120	107	2	1	2	0
1	479.015	62.000	0.022	201.580	174.320	64.214	67.583	65.879	32.296	-40.000		53.17	1	6.0	10	0.56	0.67	100.00	120.00	84	79	177	1.77	25.36	101	100	1.01	34	130	70	90	1.4	22	1	94	84	120	107	2	1	2	0
1	479.915	66.640	0.036	213.790	182.510	61.638	89.577	72.467	32.294	-40.000		53.06	1	6.0	10	0.56	0.67	100.00	120.00	84	79	177	1.77	25.36	101	100	1.01	34	130	70	90	1.4	22	1	94	84	120	107	2	1	2	0
1	480.834	65.299	0.031	246.850	213.410	68.177	87.595	73.758	32.299	-40.000		52.99	1	6.0	10	0.56	0.67	100.00	120.00	84	79	177	1.77	25.36	101	100	1.01	34	130	70	90	1.4	22	1	94	84	120	107	2	1	2	0
1	481.891	56.733	0.031	253.280	217.710	65.601	91.955	74.671	32.295	-40.000		52.86	1	6.0	10	0.56	0.67	100.00	120.00	84	79	177	1.77	25.36	101	100	1.01	34	130	70	90	1.4	22	1	94	84	120	107	2	1	2	0
1	482.933	57.596	0.031	256.880	230.610	65.403	94.530	75.808	32.293	-40.000		52.87	1	6.0	10	0.56	0.67	100.00	120.00	84	79	177	1.77	25.36	101	100	1.01	34	130	70	90	1.4	22	1	94	84	120	107	2	1	2	0
1	483.150	62.000	0.018	235.990	196.290	66.394	73.131	68.201	32.294	-40.000		52.95	1	6.0	10	0.56	0.67	100.00	120.00	84	79	177	1.77	25.36	101	100	1.01	34	130	70	90	1.4	22	1	94	84	120	107	2	1	2	0
1	483.350	62.000	0.045	255.410	200.810	74.121	94.332	88.407	32.295	-40.000		52.90	1	6.0	10	0.56	0.67	100.00	120.00	84	79	177	1.77	25.36	101	100	1.01	34	130	70	90	1.4	22	1	94	84	120	107	2	1	2	0
1	483.551	62.000	0.048	303.020	256.630	76.896	81.453	78.547	32.296	-40.000		52.90	1	6.0	10	0.56	0.67	100.00	120.00	84	79	177	1.77	25.36	101	100	1.01	34	130	70	90	1.4	22	1	94	84	120	107	2	1	2	0
1	484.966	42.412	0.024	266.970	232.740	65.403	93.738	74.781	32.293	-40.000		52.90	1	6.0	10	0.56	0.67	100.00	120.00	84	79	177	1.77	25.36	101	100	1.01	34	130	70	90	1.4	22	1	94	84	120	107	2	1	2	0
1	485.287	62.000	0.010	253.480	206.350	67.781	92.747	74.740	32.293	-40.000		53.00	1	6.0	10	0.56	0.67	100.00	120.00	84	79	177	1.77	25.36	101	100	1.01	34	130	70	90	1.4	22	1	94	84	120	107	2	1	2	0
1	485.487	62.000	0.060	293.210	255.250	77.292	91.955	82.661	32.294	-40.000		52.94	1	6.0	10	0.56	0.67	100.00	120.00	84	79	177	1.77	25.36	101	100	1.01	34	130	70	90	1.4	22	1	94	84	120	107	2	1	2	0
1	485.768	62.000	0.003	286.920	258.820	71.744	78.085	74.900	32.295	-40.000		53.19	1	6.0	10	0.56	0.67	100.00	120.00	84	79	177	1.77	25.36	101	100	1.01	34	130	70	90	1.4	22	1	94	84	120	107	2	1	2	0
1	486.088	62.000	0.000	251.690	212.680	66.790	72.735	69.572	32.295	-40.000		53.39	1	6.0	10	0.56	0.67	100.00	120.00	84	79	177	1.77	25.36	101	100	1.01	34	130	70	90	1.4	22	1	94	84	120	107	2	1	2	0
1	486.726	93.995	0.005	233.420	169.940	62.629	93.341	71.016	32.294	-40.000		53.24	1	6.0	10	0.56	0.67	100.00	120.00	84	79	177	1.77	25.36	101	100	1.01	34	130	70	90	1.4	22	1	94	84	120	107	2	1	2	0
1	486.947	62.000	0.055	276.880	194.680	74.716	87.793	78.372	32.294	0.000		52.80	1	6.0	10	0.56	0.67	100.00	120.00	84	79	177	1.77	25.36	101	100	1.01	34	130	70	90	1.4	22	1	94	84	120	107	2	1	2	0
1	488.482	39.090	0.007	279.180	155.230	64.808	91.558	73.313	32.295	0.000		52.89	1	6.0	10	0.56	0.67	100.00	120.00	84	79	177	1.77	25.36	101	100	1.01	34	130	70	90	1.4	22	1	94	84	120	107	2	1	2	0
1	489.265	76.604	0.020	262.760	132.730	63.224	94.728	76.626	32.297	0.000		52.86	1	6.0	10	0.56	0.67	100.00	120.00	84	79	177	1.77	25.36	101	100	1.01	34	130	70	90	1.4	22	1	94	84	120	107	2	1	2	0
1	491.341	28.896	0.013	276.340	133.210	66.592	97.304	76.354	32.297	0.000		52.69	1	6.0	10	0.56	0.67	100.00	120.00	84	79	177	1.77	25.36	101	100	1.01	34	130	70	90	1.4	22	1	94	84	120	107	2	1	2	0
1	492.755	42.445	0.016	266.680	202.920	65.007	97.701	74.920	32.299	-40.000		51.94	1	6.0	10	0.56	0.67	100.00	120.00	84	79	177	1.77	25.36	101	100	1.01	34	130	70	90	1.4	22	1	94	84	120	107	2	1	2	0
1	493.818	56.432	0.036	256.190	245.900	63.025	95.125	75.283	32.295	-40.000		51.50	1	6.0	10	0.56	0.67	100.00	120.00	84	79	177	1.77	25.36	101	100	1.01	34	130	70	90	1.4	22	1	94	84	120	107	2	1	2	0
1	494.918	54.534	0.034	262.310	253.080	66.592	93.935	75.540	32.298	-40.000		51.46	1	6.0	10	0.56	0.67	100.00	120.00	84	79	177	1.77	25.36	101	100	1.01	34	130	70	90	1.4	22	1	94	84	120	107	2	1	2	0
1	495.217	62.000	0.023	219.860	233.240	65.997	94.926	73.430	32.297	-40.000		51.43	1	6.0	10	0.56	0.67	100.00	120.00	84	79	177	1.77	25.36	101	100	1.01	34	130	70	90	1.4	22	1	94	84	120	107	2	1	2	0
1	495.437	62.000	0.075	264.930	282.940	78.084	95.917	85.896	32.296	-40.000		51.39	1	6.0	10	0.56	0.67	100.00	120.00	84	79	177	1.77	25.36	101	100	1.01	34	130	70	90	1.4	22	1	94	84	120	107	2	1	2	0
1	495.698	62.000	0.029	299.390	308.060	73.527	79.273	76.837	32.296	-40.000		51.40	1	6.0	10	0.56	0.67	100.00	120.00	84	79	177	1.77	25.36	101	100	1.01	34	130	70	90	1.4	22	1	94	84	120	107	2	1	2	0
1	496.617	65.320	0.034	261.560	285.180	67.979	95.521	77.366	32.295	-40.000		51.33	1	6.0	10	0.56	0.67	100.00	120.00	84	79	177	1.77	25.36	101	100	1.01	34	130	70	90	1.4	22	1	94	84	120	107	2	1	2	0
1	498.894	26.346	0.031	250.190	299.910	71.347	93.935	80.286	32.295	-40.000		51.12	1	6.0	10	0.56	0.67	100.00	120.00	84	79	177	1.77	25.36	101	100	1.01	34	130	70	90	1.4	22	1	94	84	120	107	2	1	2	0
1	499.810	65.483	0.032	247.810	299.340	73.329	89.180	77.958	32.295	-40.000		50.95	1	6.0	10	0.56	0.67	100.00	120.00	84	79	177	1.77	25.36	101	100	1.01	34	130	70	90	1.4	22	1	94	84	120	107	2	1	2	0
1	500.112	62.000	0.017	227.450	266.110	69.960	98.097	77.442	32.295	-40.000		50.90	1	6.0	10	0.56	0.67	100.00	120.00	84	79	177	1.77	25.36	101	100	1.01	34	130	70	90	1.4	22	1	94	84	120	107	2	1	2	0
1	500.373	62.000	0.056	254.000	304.460	78.480	98.493	85.520	32.294	-40.000		50.96	1	6.0	10	0.56	0.67	100.00	120.00	84	79	177	1.77	25.36	101	100	1.01	34	130	70	90	1.4	22	1	94	84	120	107	2	1	2	0
1	500.633	62.000	0.015	243.700	300.450	73.329	79.868	76.481	32.294	-40.000		50.82	1	6.0	10	0.56	0.67	100.00	120.00	84	79	177	1.77	25.36	101	100	1.01	34	130	70	90	1.4	22	1	94	84	120	107	2	1	2	0
1	500.971	62.000	0.017	221.200	271.860	68.375	74.319	71.261	32.295	-40.000		50.82	1	6.0	10	0.56	0.67	100.00	120.00	84	79	177	1.77	25.36	101	100	1.01	34	130	70	90	1.4	22	1	94	84	120	107	2	1	2	0
1	502.073	54.461	0.028	226.370	260.110	65.007	99.682	76.513	32.294	-40.000		50.89	1	6.0	10	0.56	0.67	100.00	120.00	84	79	177	1.77	25.36	101	100	1.01	34	130	70	90	1.4	22	1	94	84	120	107	2	1	2	0
1	502.910	71.636	0.022	247.690	273.750	70.357	97.898	79.530	32.292	-40.000		51.04	1	6.0	10	0.56	0.67	100.00	120.00	84	79	177	1.77	25.36	101	100	1.01	34	130	70	90	1.4	22	1	94	84	120	107	2	1	2	0
1	504.048	52.723	0.012	240.900	231.140	69.564	101.270	78.978	32.293	0.000		51.41	1	6.0	10	0.56	0.67	100.00	120.00	84	79	177	1.77	25.36	101	100	1.01	34	130	70	90	1.4	22	1	94	84	120	107	2	1	2	0
1	504.982	64.291	0.017	242.750	184.720	67.385	103.250	80.523	32.292	0.000		51.37	1	6.0	10	0.56	0.67	100.00	120.00	84	79	177	1.77	25.36	101	100	1.01	34	130	70	90	1.4	22	1	94	84	120	107	2	1	2	0
1	505.945	62.294	0.015	263.950	168.750	71.347	102.650	80.405	32.291	0.000		51.38	1	6.0	10	0.56	0.67	100.00	120.00	84	79	177	1.77	25.36	101	100	1.01	34	130	70	90	1.4	22	1	94	84	120	107	2	1	2	0
1	506.904	62.571	0.017	268.430	161.730	70.158	106.820	81.533	32.292	0.000		51.38	1	6.0	10	0.56	0.67	100.00	120.00	84	79	177	1.77	25.36	101	100	1.01	34	130	70	90	1.4	22	1	94	84	120	107	2	1	2	0
1	508.262	44.186	0.010	240.240	137.090	68.375	104.440	77.088	32.293	0.000		51.41	1	6.0	10	0.56	0.67	100.00	120.00	84	79	177	1.77	25.36	101	100	1.01	34	130	70	90	1.4	22	1	94	84	120	107	2	1	2	0
1	509.180	65.322	0.017	266.490	119.110	67.186	107.010	80.486	32.294	0.000		51.37	1	6.0	10	0.56	0.67	100.00	120.00	84	79	177	1.77	25.36	101	100	1.01	34	130	70	90	1.4	22	1	94	84	120	107	2	1	2	0
1	509.841	90.799	0.029	227.890	275.380	70.951	105.030	82.085	32.292	-40.000		51.37	1	6.0	10	0.56	0.67	100.00	120.00	84	79	177	1.77	25.36	101	100	1.01	34	130	70	90	1.4	22	1	94	84	120	107	2	1	2	0
1	510.718	68.376	0.027	240.030	184.760	72.140	103.250	79.655	32.292	-40.000		51.37	1	6.0	10	0.56	0.67	100.00	120.00	84	79	177	1.77	25.36	101	100	1.01	34	130	70	90	1.4	22	1	94	84	120	107	2	1	2	0
1	511.420	85.464	0.034	200.620	167.940	69.762	109.790	82.950	32.293	-40.000		51.39	1	6.0	10	0.56	0.67	100.00	120.00	84	79	177	1.77	25.36	101	100	1.01	34	130	70	90	1.4	22	1	94	84	120	107	2	1	2	0
1	512.218	75.185	0.028	241.640	159.580	73.527	104.040	80.498	32.292	-40.000		51.39	1	6.0	10	0.56	0.67	100.00	120.00	84	79	177	1.77	25.36	101	100	1.01	34	130	70	90	1.4	22	1	94	84	120	107	2	1	2	0
1	514.195	30.363	0.030	189.470	150.090	70.753	114.150	81.398	32.292	-40.000		51.42	1	6.0	10	0.56	0.67	100.00	120.00	84	79	177	1.77	25.36	101	100	1.01	34	130	70	90	1.4	22	1	94	84	120	107	2	1	2	0
1	515.072	68.395	0.030	197.420	127.860	69.366	112.760	81.979	32.293	-40.000		51.52	1	6.0	10	0.56	0.67	100.00	120.00	84	79	177	1.77	25.36	101	100	1.01	34	130	70	90	1.4	22	1	94	84	120	107	2	1	2	0
1	516.069	60.149	0.023	176.340	103.300	71.347	108.200	79.392	32.292	-40.000		51.65	1	6.0	10	0.56	0.67	100.00	120.00	84	79	177	1.77	25.36	101	100	1.01	34	130	70	90	1.4	22	1	94	84	120	107	2	1	2	0
1	516.888	73.276	0.024	173.760	94.517	69.366	111.970	82.139	32.292	-40.000		51.87	1	6.0	10	0.56	0.67	100.00	120.00	84	79	177	1.77	25.36	101	100	1.01	34	130	70	90	1.4	22	1	94	84	120	107	2	1	2	0
1	517.947	56.649	0.013	158.790	78.830	70.158	103.250	77.572	32.292	-40.000		52.52	1	6.0	10	0.56	0.67	100.00	120.00	84	79	177	1.77	25.36	101	100	1.01	34	130	70	90	1.4	22	1	94	84	120	107	2	1	2	0
1	518.785	71.662	0.022	169.270	71.091	68.177	110.980	81.934	32.291	-40.000		52.73	1	6.0	10	0.56	0.67	100.00	120.00	84	79	177	1.77	25.36	101	100	1.01	34	130	70	90	1.4	22	1	94	84	120	107	2	1	2	0
1	519.586	74.890	0.017	164.280	80.910	72.338	106.420	81.219	32.291	-40.000		52.83	1	6.0	10	0.56	0.67	100.00	120.00	84	79	177	1.77	25.36	101	100	1.01	34	130	70	90	1.4	22	1	94	84	120	107	2	1	2	0
1	520.689	54.380	0.011	161.040	85.492	70.555	106.020	78.225	32.292	-40.000		52.94	1	6.0	10	0.56	0.67	100.00	120.00	84	79	177	1.77	25.36	101	100	1.01	34	130	70	90	1.4	22	1	94	84	120	107	2	1	2	0
1	521.622	64.285	0.017	177.970	64.826	68.177	108.600	80.640	32.293	0.000		53.17	1	6.0	10	0.56	0.67	100.00	120.00	84	79	177	1.77	25.36	101	100	1.01	34	130	70	90	1.4	22	1	94	84	120	107	2	1	2	0
1	522.461	71.561	0.017	180.840	45.202	70.951	107.210	81.207	32.293	0.000		53.37	1	6.0	10	0.56	0.67	100.00	120.00	84	79	177	1.77	25.36	101	100	1.01	34	130	70	90	1.4	22	1	94	84	120	107	2	1	2	0
1	523.498	57.840	0.013	200.070	43.733	70.555	107.010	79.387	32.293	0.000		53.46	1	6.0	10	0.56	0.67	100.00	120.00	84	79	177	1.77	25.36	101	100	1.01	34	130	70	90	1.4	22	1	94	84	120	107	2	1	2	0
1	524.741	48.288	0.012	203.590	40.235	68.177	110.580	78.790	32.293	0.000		53.91	1	6.0	10	0.56	0.67	100.00	120.00	84	79	177	1.77	25.36	101	100	1.01	34	130	70	90	1.4	22	1	94	84	120	107	2	1	2	0
1	525.542	74.856	0.021	203.300	38.565	66.988	109.790	81.990	32.293	0.000		53.84	1	6.0	10	0.56	0.67	100.00	120.00	84	79	177	1.77	25.36	101	100	1.01	34	130	70	90	1.4	22	1	94	84	120	107	2	1	2	0
1	526.959	42.361	0.016	199.760	137.610	65.403	105.030	75.954	32.294	-40.000		53.76	1	6.0	10	0.56	0.67	100.00	120.00	84	79	177	1.77	25.36	101	100	1.01	34	130	70	90	1.4	22	1	94	84	120	107	2	1	2	0
1	527.897	63.978	0.033	190.700	90.400	64.016	108.600	79.298	32.291	-40.000		53.77	1	6.0	10	0.56	0.67	100.00	120.00	84	79	177	1.77	25.36	101	100	1.01	34	130	70	90	1.4	22	1	94	84	120	107	2	1	2	0
1	528.716	73.238	0.032	194.860	103.820	69.366	105.630	80.066	32.293	-40.000		53.61	1	6.0	10	0.56	0.67	100.00	120.00	84	79	177	1.77	25.36	101	100	1.01	34	130	70	90	1.4	22	1	94	84	120	107	2	1	2	0
1	530.137	42.215	0.027	182.040	109.310	65.403	106.620	76.017	32.292	-40.000		53.58	1	6.0	10	0.56	0.67	100.00	120.00	84	79	177	1.77	25.36	101	100	1.01	34	130	70	90	1.4	22	1	94	84	120	107	2	1	2	0
1	531.875	34.532	0.034	180.060	122.410	64.214	108.000	79.914	32.293	-40.000		53.58	1	6.0	10	0.56	0.67	100.00	120.00	84	79	177	1.77	25.36	101	100	1.01	34	130	70	90	1.4	22	1	94	84	120	107	2	1	2	0
1	533.173	46.207	0.023	179.130	115.370	65.997	102.460	76.296	32.291	-40.000		53.94	1	6.0	10	0.56	0.67	100.00	120.00	84	79	177	1.77	25.36	101	100	1.01	34	130	70	90	1.4	22	1	94	84	120	107	2	1	2	0
1	534.133	62.484	0.029	169.740	107.760	64.808	107.810	79.935	32.291	-40.000		53.95	1	6.0	10	0.56	0.67	100.00	120.00	84	79	177	1.77	25.36	101	100	1.01	34	130	70	90	1.4	22	1	94	84	120	107	2	1	2	0
1	534.917	76.557	0.024	171.530	86.001	69.762	104.640	81.062	32.291	-40.000		54.14	1	6.0	10	0.56	0.67	100.00	120.00	84	79	177	1.77	25.36	101	100	1.01	34	130	70	90	1.4	22	1	94	84	120	107	2	1	2	0
1	535.495	62.000	0.026	170.210	76.532	71.546	103.840	82.772	32.292	-40.000		54.24	1	6.0	10	0.56	0.67	100.00	120.00	84	79	177	1.77	25.36	101	100	1.01	34	130	70	90	1.4	22	1	94	84	120	107	2	1	2	0
1	535.855	62.000	0.011	178.740	66.889	74.518	96.710	80.932	32.293	-40.000		54.14	1	6.0	10	0.56	0.67	100.00	120.00	84	79	177	1.77	25.36	101	100	1.01	34	130	70	90	1.4	22	1	94	84	120	107	2	1	2	0
1	536.234	62.000	0.025	169.120	74.162	73.923	94.926	78.906	32.292	-40.000		54.14	1	6.0	10	0.56	0.67	100.00	120.00	84	79	177	1.77	25.36	101	100	1.01	34	130	70	90	1.4	22	1	94	84	120	107	2	1	2	0
1	536.554	62.000	0.004	149.330	78.125	68.574	74.121	71.389	32.291	-40.000		54.24	1	6.0	10	0.56	0.67	100.00	120.00	84	79	177	1.77	25.36	101	100	1.01	34	130	70	90	1.4	22	1	94	84	120	107	2	1	2	0
1	537.457	66.470	0.020	147.840	86.359	65.601	109.990	80.589	32.291	-40.000		54.36	1	6.0	10	0.56	0.67	100.00	120.00	84	79	177	1.77	25.36	101	100	1.01	34	130	70	90	1.4	22	1	94	84	120	107	2	1	2	0
1	538.313	70.083	0.014	160.070	68.751	71.347	98.691	78.725	32.291	0.000		54.36	1	6.0	10	0.56	0.67	100.00	120.00	84	79	177	1.77	25.36	101	100	1.01	34	130	70	90	1.4	22	1	94	84	120	107	2	1	2	0
1	539.753	41.656	0.010	161.790	47.807	64.611	104.440	75.712	32.293	0.000		54.27	1	6.0	10	0.56	0.67	100.00	120.00	84	79	177	1.77	25.36	101	100	1.01	34	130	70	90	1.4	22	1	94	84	120	107	2	1	2	0
1	541.172	42.301	0.013	155.820	34.674	62.827	103.250	74.734	32.293	0.000		54.21	1	6.0	10	0.56	0.67	100.00	120.00	84	79	177	1.77	25.36	101	100	1.01	34	130	70	90	1.4	22	1	94	84	120	107	2	1	2	0
1	544.032	20.979	0.020	170.560	82.802	62.629	97.701	75.640	32.294	-40.000		53.91	1	6.0	10	0.56	0.67	100.00	120.00	84	79	177	1.77	25.36	101	100	1.01	34	130	70	90	1.4	22	1	94	84	120	107	2	1	2	0
1	546.228	27.318	0.032	209.390	74.986	64.611	98.295	75.220	32.293	-40.000		53.34	1	6.0	10	0.56	0.67	100.00	120.00	84	79	177	1.77	25.36	101	100	1.01	34	130	70	90	1.4	22	1	94	84	120	107	2	1	2	0
1	547.409	50.799	0.037	209.290	98.681	63.422	98.097	75.078	32.294	-40.000		52.86	1	6.0	10	0.56	0.67	100.00	120.00	84	79	177	1.77	25.36	101	100	1.01	34	130	70	90	1.4	22	1	94	84	120	107	2	1	2	0
1	548.190	76.817	0.041	226.470	118.210	63.818	95.917	77.137	32.292	-40.000		52.79	1	6.0	10	0.56	0.67	100.00	120.00	84	79	177	1.77	25.36	101	100	1.01	34	130	70	90	1.4	22	1	94	84	120	107	2	1	2	0
1	548.509	62.000	0.024	223.570	119.070	69.366	92.747	75.085	32.293	-40.000		52.77	1	6.0	10	0.56	0.67	100.00	120.00	84	79	177	1.77	25.36	101	100	1.01	34	130	70	90	1.4	22	1	94	84	120	107	2	1	2	0
1	548.927	62.000	0.046	267.870	142.600	72.338	92.747	78.609	32.294	-40.000		52.78	1	6.0	10	0.56	0.67	100.00	120.00	84	79	177	1.77	25.36	101	100	1.01	34	130	70	90	1.4	22	1	94	84	120	107	2	1	2	0
1	549.367	62.000	0.023	241.350	119.520	65.403	73.131	68.730	32.293	-40.000		52.73	1	6.0	10	0.56	0.67	100.00	120.00	84	79	177	1.77	25.36	101	100	1.01	34	130	70	90	1.4	22	1	94	84	120	107	2	1	2	0
1	550.927	38.464	0.029	229.580	126.210	62.431	95.719	71.967	32.292	-40.000		52.66	1	6.0	10	0.56	0.67	100.00	120.00	84	79	177	1.77	25.36	101	100	1.01	34	130	70	90	1.4	22	1	94	84	120	107	2	1	2	0
1	552.726	33.346	0.032	244.610	127.790	61.242	91.756	73.986	32.292	-40.000		52.69	1	6.0	10	0.56	0.67	100.00	120.00	84	79	177	1.77	25.36	101	100	1.01	34	130	70	90	1.4	22	1	94	84	120	107	2	1	2	0
1	553.424	85.992	0.029	269.020	136.780	67.583	90.567	75.791	32.293	-40.000		52.55	1	6.0	10	0.56	0.67	100.00	120.00	84	79	177	1.77	25.36	101	100	1.01	34	130	70	90	1.4	22	1	94	84	120	107	2	1	2	0
1	553.685	62.000	0.008	261.790	154.300	70.753	89.180	77.048	32.292	-40.000		52.57	1	6.0	10	0.56	0.67	100.00	120.00	84	79	177	1.77	25.36	101	100	1.01	34	130	70	90	1.4	22	1	94	84	120	107	2	1	2	0
1	554.303	97.096	0.014	253.740	152.300	66.592	87.397	72.763	32.293	-40.000		52.61	1	6.0	10	0.56	0.67	100.00	120.00	84	79	177	1.77	25.36	101	100	1.01	34	130	70	90	1.4	22	1	94	84	120	107	2	1	2	0
1	555.601	46.234	0.014	266.150	112.210	64.214	97.106	74.286	32.293	0.000		52.52	1	6.0	10	0.56	0.67	100.00	120.00	84	79	177	1.77	25.36	101	100	1.01	34	130	70	90	1.4	22	1	94	84	120	107	2	1	2	0
1	556.803	49.919	0.015	264.480	89.580	62.827	94.530	74.264	32.291	0.000		51.78	1	6.0	10	0.56	0.67	100.00	120.00	84	79	177	1.77	25.36	101	100	1.01	34	130	70	90	1.4	22	1	94	84	120	107	2	1	2	0
1	557.141	62.000	0.004	230.270	72.155	64.214	92.152	73.827	32.292	0.000		51.66	1	6.0	10	0.56	0.67	100.00	120.00	84	79	177	1.77	25.36	101	100	1.01	34	130	70	90	1.4	22	1	94	84	120	107	2	1	2	0
1	557.341	62.000	0.071	282.070	92.287	76.103	91.161	80.980	32.292	0.000		51.50	1	6.0	10	0.56	0.67	100.00	120.00	84	79	177	1.77	25.36	101	100	1.01	34	130	70	90	1.4	22	1	94	84	120	107	2	1	2	0
1	557.582	62.000	0.005	304.870	95.012	71.744	76.697	74.509	32.292	0.000		51.47	1	6.0	10	0.56	0.67	100.00	120.00	84	79	177	1.77	25.36	101	100	1.01	34	130	70	90	1.4	22	1	94	84	120	107	2	1	2	0
1	558.778	50.138	0.013	264.130	79.257	65.205	92.152	73.839	32.293	0.000		51.39	1	6.0	10	0.56	0.67	100.00	120.00	84	79	177	1.77	25.36	101	100	1.01	34	130	70	90	1.4	22	1	94	84	120	107	2	1	2	0
1	559.278	62.000	0.023	280.810	77.553	66.988	91.360	76.703	32.292	0.000		51.08	1	6.0	10	0.56	0.67	100.00	120.00	84	79	177	1.77	25.36	101	100	1.01	34	130	70	90	1.4	22	1	94	84	120	107	2	1	2	0
1	559.478	62.000	0.011	293.130	101.400	72.735	76.895	75.155	32.292	0.000		50.73	1	6.0	10	0.56	0.67	100.00	120.00	84	79	177	1.77	25.36	101	100	1.01	34	130	70	90	1.4	22	1	94	84	120	107	2	1	2	0
1	559.899	62.000	0.000	277.880	73.568	65.997	73.131	69.550	32.294	0.000		50.78	1	6.0	10	0.56	0.67	100.00	120.00	84	79	177	1.77	25.36	101	100	1.01	34	130	70	90	1.4	22	1	94	84	120	107	2	1	2	0
1	560.119	62.000	0.000	245.320	64.104	63.025	66.394	64.929	32.294	0.000		50.54	1	6.0	10	0.56	0.67	100.00	120.00	84	79	177	1.77	25.36	101	100	1.01	34	130	70	90	1.4	22	1	94	84	120	107	2	1	2	0
1	561.574	41.222	0.030	267.550	204.360	61.638	91.161	71.018	32.295	-40.000		50.17	1	6.0	10	0.56	0.67	100.00	120.00	84	79	177	1.77	25.36	101	100	1.01	34	130	70	90	1.4	22	1	94	84	120	107	2	1	2	0
1	562.312	81.395	0.040	269.750	181.540	60.846	89.577	73.679	32.294	-40.000		50.03	1	6.0	10	0.56	0.67	100.00	120.00	84	79	177	1.77	25.36	101	100	1.01	34	130	70	90	1.4	22	1	94	84	120	107	2	1	2	0
1	563.273	62.422	0.034	305.470	203.590	66.592	87.397	73.282	32.292	-40.000		49.70	1	6.0	10	0.56	0.67	100.00	120.00	84	79	177	1.77	25.36	101	100	1.01	34	130	70	90	1.4	22	1	94	84	120	107	2	1	2	0
1	564.433	51.734	0.036	292.320	212.250	65.007	92.152	74.214	32.294	-40.000		49.07	1	6.0	10	0.56	0.67	100.00	120.00	84	79	177	1.77	25.36	101	100	1.01	34	130	70	90	1.4	22	1	94	84	120	107	2	1	2	0
1	565.171	81.207	0.043	304.280	217.300	65.007	95.719	77.848	32.294	-40.000		48.83	1	6.0	10	0.56	0.67	100.00	120.00	84	79	177	1.77	25.36	101	100	1.01	34	130	70	90	1.4	22	1	94	84	120	107	2	1	2	0
1	566.208	57.863	0.031	313.880	223.110	70.753	94.332	76.284	32.292	-40.000		48.76	1	6.0	10	0.56	0.67	100.00	120.00	84	79	177	1.77	25.36	101	100	1.01	34	130	70	90	1.4	22	1	94	84	120	107	2	1	2	0
1	567.048	71.423	0.035	287.790	185.830	68.177	100.280	78.968	32.292	-40.000		48.66	1	6.0	10	0.56	0.67	100.00	120.00	84	79	177	1.77	25.36	101	100	1.01	34	130	70	90	1.4	22	1	94	84	120	107	2	1	2	0
1	568.265	49.332	0.022	252.340	129.930	66.592	96.511	75.211	32.292	-40.000		48.54	1	6.0	10	0.56	0.67	100.00	120.00	84	79	177	1.77	25.36	101	100	1.01	34	130	70	90	1.4	22	1	94	84	120	107	2	1	2	0
1	569.223	62.610	0.022	219.700	80.073	64.611	102.850	77.804	32.293	-40.000		48.58	1	6.0	10	0.56	0.67	100.00	120.00	84	79	177	1.77	25.36	101	100	1.01	34	130	70	90	1.4	22	1	94	84	120	107	2	1	2	0
1	570.641	42.304	0.010	194.000	58.702	67.979	100.670	83.239	32.292	-40.000		48.62	1	6.0	10	0.56	0.67	100.00	120.00	84	79	177	1.77	25.36	101	100	1.01	34	130	70	90	1.4	22	1	94	84	120	107	2	1	2	0
1	571.879	48.459	0.016	144.730	69.528	77.292	84.821	80.204	32.293	0.000		48.49	1	6.0	10	0.56	0.67	100.00	120.00	84	79	177	1.77	25.36	101	100	1.01	34	130	70	90	1.4	22	1	94	84	120	107	2	1	2	0
1	572.858	61.283	0.017	129.540	54.666	68.375	78.877	75.187	32.293	0.000		48.57	1	6.0	10	0.56	0.67	100.00	120.00	84	79	177	1.77	25.36	101	100	1.01	34	130	70	90	1.4	22	1	94	84	120	107	2	1	2	0
1	574.116	47.697	0.010	106.920	38.305	65.799	94.926	73.012	32.294	0.000		48.58	1	6.0	10	0.56	0.67	100.00	120.00	84	79	177	1.77	25.36	101	100	1.01	34	130	70	90	1.4	22	1	94	84	120	107	2	1	2	0
1	575.055	63.913	0.016	103.300	34.440	64.016	98.691	76.133	32.294	0.000		48.59	1	6.0	10	0.56	0.67	100.00	120.00	84	79	177	1.77	25.36	101	100	1.01	34	130	70	90	1.4	22	1	94	84	120	107	2	1	2	0
1	576.272	49.312	0.010	106.450	29.947	66.790	98.691	74.780	32.294	0.000		48.59	1	6.0	10	0.56	0.67	100.00	120.00	84	79	177	1.77	25.36	101	100	1.01	34	130	70	90	1.4	22	1	94	84	120	107	2	1	2	0
1	577.151	68.215	0.017	113.130	30.224	64.808	101.270	77.443	32.296	0.000		48.59	1	6.0	10	0.56	0.67	100.00	120.00	84	79	177	1.77	25.36	101	100	1.01	34	130	70	90	1.4	22	1	94	84	120	107	2	1	2	0
1	577.972	73.094	0.025	134.760	213.530	68.177	96.908	76.770	32.295	-40.000		48.47	1	6.0	10	0.56	0.67	100.00	120.00	84	79	177	1.77	25.36	101	100	1.01	34	130	70	90	1.4	22	1	94	84	120	107	2	1	2	0
1	578.209	62.000	0.019	120.760	53.884	70.158	82.641	72.575	32.295	-40.000		48.41	1	6.0	10	0.56	0.67	100.00	120.00	84	79	177	1.77	25.36	101	100	1.01	34	130	70	90	1.4	22	1	94	84	120	107	2	1	2	0
1	578.409	62.000	0.044	127.360	52.407	81.057	101.470	94.150	32.294	-40.000		48.59	1	6.0	10	0.56	0.67	100.00	120.00	84	79	177	1.77	25.36	101	100	1.01	34	130	70	90	1.4	22	1	94	84	120	107	2	1	2	0
1	579.007	62.000	0.026	152.030	50.835	70.158	80.858	74.347	32.294	-40.000		48.55	1	6.0	10	0.56	0.67	100.00	120.00	84	79	177	1.77	25.36	101	100	1.01	34	130	70	90	1.4	22	1	94	84	120	107	2	1	2	0
1	580.107	54.528	0.032	163.950	54.880	68.375	107.810	79.071	32.294	-40.000		48.43	1	6.0	10	0.56	0.67	100.00	120.00	84	79	177	1.77	25.36	101	100	1.01	34	130	70	90	1.4	22	1	94	84	120	107	2	1	2	0
1	581.505	42.944	0.028	173.820	67.615	66.790	100.670	74.581	32.294	-40.000		48.51	1	6.0	10	0.56	0.67	100.00	120.00	84	79	177	1.77	25.36	101	100	1.01	34	130	70	90	1.4	22	1	94	84	120	107	2	1	2	0
1	582.323	73.277	0.037	172.640	80.359	66.790	104.830	80.289	32.293	-40.000		48.60	1	6.0	10	0.56	0.67	100.00	120.00	84	79	177	1.77	25.36	101	100	1.01	34	130	70	90	1.4	22	1	94	84	120	107	2	1	2	0
1	582.662	62.000	0.019	181.980	83.225	70.753	100.280	78.605	32.293	-40.000		48.62	1	6.0	10	0.56	0.67	100.00	120.00	84	79	177	1.77	25.36	101	100	1.01	34	130	70	90	1.4	22	1	94	84	120	107	2	1	2	0
1	582.900	62.000	0.057	213.540	92.531	76.896	99.880	83.708	32.294	-40.000		48.56	1	6.0	10	0.56	0.67	100.00	120.00	84	79	177	1.77	25.36	101	100	1.01	34	130	70	90	1.4	22	1	94	84	120	107	2	1	2	0
1	583.420	62.000	0.017	188.570	80.897	68.969	77.886	73.295	32.293	-40.000		48.66	1	6.0	10	0.56	0.67	100.00	120.00	84	79	177	1.77	25.36	101	100	1.01	34	130	70	90	1.4	22	1	94	84	120	107	2	1	2	0
1	583.621	62.000	0.018	157.800	64.574	68.375	70.158	69.346	32.294	-40.000		48.65	1	6.0	10	0.56	0.67	100.00	120.00	84	79	177	1.77	25.36	101	100	1.01	34	130	70	90	1.4	22	1	94	84	120	107	2	1	2	0
1	584.795	51.115	0.029	172.940	76.806	65.205	104.640	77.384	32.292	-40.000		48.74	1	6.0	10	0.56	0.67	100.00	120.00	84	79	177	1.77	25.36	101	100	1.01	34	130	70	90	1.4	22	1	94	84	120	107	2	1	2	0
1	585.638	71.180	0.028	166.900	77.451	68.969	104.830	80.358	32.293	-40.000		49.08	1	6.0	10	0.56	0.67	100.00	120.00	84	79	177	1.77	25.36	101	100	1.01	34	130	70	90	1.4	22	1	94	84	120	107	2	1	2	0
1	586.534	66.930	0.021	185.670	71.963	71.546	103.840	80.191	32.293	-40.000		49.41	1	6.0	10	0.56	0.67	100.00	120.00	84	79	177	1.77	25.36	101	100	1.01	34	130	70	90	1.4	22	1	94	84	120	107	2	1	2	0
1	587.734	50.024	0.015	169.430	83.579	70.951	108.990	80.182	32.292	-40.000		49.97	1	6.0	10	0.56	0.67	100.00	120.00	84	79	177	1.77	25.36	101	100	1.01	34	130	70	90	1.4	22	1	94	84	120	107	2	1	2	0
1	588.888	51.975	0.014	154.640	86.154	69.564	110.780	81.005	32.293	0.000		50.14	1	6.0	10	0.56	0.67	100.00	120.00	84	79	177	1.77	25.36	101	100	1.01	34	130	70	90	1.4	22	1	94	84	120	107	2	1	2	0
1	589.710	72.978	0.020	149.570	61.619	70.555	111.170	84.017	32.293	0.000		50.27	1	6.0	10	0.56	0.67	100.00	120.00	84	79	177	1.77	25.36	101	100	1.01	34	130	70	90	1.4	22	1	94	84	120	107	2	1	2	0
1	590.808	54.657	0.012	150.960	52.116	71.546	106.220	79.894	32.296	0.000		50.37	1	6.0	10	0.56	0.67	100.00	120.00	84	79	177	1.77	25.36	101	100	1.01	34	130	70	90	1.4	22	1	94	84	120	107	2	1	2	0
1	591.609	74.891	0.021	130.870	42.131	69.762	110.380	83.687	32.297	0.000		50.59	1	6.0	10	0.56	0.67	100.00	120.00	84	79	177	1.77	25.36	101	100	1.01	34	130	70	90	1.4	22	1	94	84	120	107	2	1	2	0
1	592.338	82.320	0.018	148.290	39.744	73.527	106.620	83.289	32.300	0.000		50.73	1	6.0	10	0.56	0.67	100.00	120.00	84	79	177	1.77	25.36	101	100	1.01	34	130	70	90	1.4	22	1	94	84	120	107	2	1	2	0
1	593.762	42.151	0.009	135.630	34.324	67.781	109.190	79.278	32.297	0.000		51.24	1	6.0	10	0.56	0.67	100.00	120.00	84	79	177	1.77	25.36	101	100	1.01	34	130	70	90	1.4	22	1	94	84	120	107	2	1	2	0
1	594.999	48.494	0.026	131.060	146.650	66.196	113.350	80.759	32.302	-40.000		51.27	1	6.0	10	0.56	0.67	100.00	120.00	84	79	177	1.77	25.36	101	100	1.01	34	130	70	90	1.4	22	1	94	84	120	107	2	1	2	0
1	596.098	54.566	0.030	122.270	64.151	67.781	111.170	80.541	32.298	-40.000		51.32	1	6.0	10	0.56	0.67	100.00	120.00	84	79	177	1.77	25.36	101	100	1.01	34	130	70	90	1.4	22	1	94	84	120	107	2	1	2	0
1	596.852	79.660	0.035	128.250	62.588	69.168	108.990	83.653	32.297	-40.000		51.41	1	6.0	10	0.56	0.67	100.00	120.00	84	79	177	1.77	25.36	101	100	1.01	34	130	70	90	1.4	22	1	94	84	120	107	2	1	2	0
1	597.595	80.752	0.029	145.300	71.074	74.518	102.460	81.643	32.297	-40.000		51.45	1	6.0	10	0.56	0.67	100.00	120.00	84	79	177	1.77	25.36	101	100	1.01	34	130	70	90	1.4	22	1	94	84	120	107	2	1	2	0
1	598.873	46.943	0.026	135.390	68.730	70.158	106.820	79.393	32.301	-40.000		51.49	1	6.0	10	0.56	0.67	100.00	120.00	84	79	177	1.77	25.36	101	100	1.01	34	130	70	90	1.4	22	1	94	84	120	107	2	1	2	0
1	599.814	63.768	0.033	135.090	67.717	68.375	114.740	84.312	32.297	-40.000		51.66	1	6.0	10	0.56	0.67	100.00	120.00	84	79	177	1.77	25.36	101	100	1.01	34	130	70	90	1.4	22	1	94	84	120	107	2	1	2	0
1	600.031	62.000	0.007	128.340	60.320	72.933	80.462	74.301	32.298	-40.000		52.38	1	6.0	10	0.56	0.67	100.00	120.00	84	79	177	1.77	25.36	101	100	1.01	34	130	70	90	1.4	22	1	94	84	120	107	2	1	2	0
1	600.332	62.000	0.050	142.300	69.058	81.453	109.390	94.678	32.297	-40.000		52.14	1	6.0	10	0.56	0.67	100.00	120.00	84	79	177	1.77	25.36	101	100	1.01	34	130	70	90	1.4	22	1	94	84	120	107	2	1	2	0
1	600.592	62.000	0.011	151.240	72.210	76.896	82.245	79.631	32.298	-40.000		52.47	1	6.0	10	0.56	0.67	100.00	120.00	84	79	177	1.77	25.36	101	100	1.01	34	130	70	90	1.4	22	1	94	84	120	107	2	1	2	0
1	602.328	34.567	0.012	96.083	52.881	67.186	108.990	77.416	32.294	-40.000		52.77	1	6.0	10	0.56	0.67	100.00	120.00	84	79	177	1.77	25.36	101	100	1.01	34	130	70	90	1.4	22	1	94	84	120	107	2	1	2	0
1	603.147	73.244	0.019	91.869	57.066	69.564	107.210	81.969	32.294	-40.000		53.03	1	6.0	10	0.56	0.67	100.00	120.00	84	79	177	1.77	25.36	101	100	1.01	34	130	70	90	1.4	22	1	94	84	120	107	2	1	2	0
1	604.385	48.471	0.010	91.471	55.644	68.772	103.450	77.983	32.294	-40.000		53.49	1	6.0	10	0.56	0.67	100.00	120.00	84	79	177	1.77	25.36	101	100	1.01	34	130	70	90	1.4	22	1	94	84	120	107	2	1	2	0
1	605.125	81.059	0.022	95.390	79.821	66.988	108.400	82.809	32.299	-40.000		53.60	1	6.0	10	0.56	0.67	100.00	120.00	84	79	177	1.77	25.36	101	100	1.01	34	130	70	90	1.4	22	1	94	84	120	107	2	1	2	0
1	606.341	49.346	0.011	107.740	62.443	68.177	98.691	76.580	32.302	0.000		53.82	1	6.0	10	0.56	0.67	100.00	120.00	84	79	177	1.77	25.36	101	100	1.01	34	130	70	90	1.4	22	1	94	84	120	107	2	1	2	0
1	607.461	53.565	0.016	114.120	44.062	66.592	108.600	79.921	32.300	0.000		54.05	1	6.0	10	0.56	0.67	100.00	120.00	84	79	177	1.77	25.36	101	100	1.01	34	130	70	90	1.4	22	1	94	84	120	107	2	1	2	0
1	607.780	62.000	0.001	124.970	33.825	68.772	105.430	79.816	32.299	0.000		54.15	1	6.0	10	0.56	0.67	100.00	120.00	84	79	177	1.77	25.36	101	100	1.01	34	130	70	90	1.4	22	1	94	84	120	107	2	1	2	0
1	607.980	62.000	0.070	149.860	40.611	80.660	104.440	89.715	32.299	0.000		53.99	1	6.0	10	0.56	0.67	100.00	120.00	84	79	177	1.77	25.36	101	100	1.01	34	130	70	90	1.4	22	1	94	84	120	107	2	1	2	0
1	608.259	62.000	0.005	157.270	35.110	75.310	81.255	78.648	32.300	0.000		54.08	1	6.0	10	0.56	0.67	100.00	120.00	84	79	177	1.77	25.36	101	100	1.01	34	130	70	90	1.4	22	1	94	84	120	107	2	1	2	0
1	609.758	40.026	0.009	159.530	33.440	68.574	103.840	77.368	32.298	0.000		54.09	1	6.0	10	0.56	0.67	100.00	120.00	84	79	177	1.77	25.36	101	100	1.01	34	130	70	90	1.4	22	1	94	84	120	107	2	1	2	0
1	610.755	60.194	0.015	183.160	34.017	66.196	102.650	78.881	32.304	0.000		53.87	1	6.0	10	0.56	0.67	100.00	120.00	84	79	177	1.77	25.36	101	100	1.01	34	130	70	90	1.4	22	1	94	84	120	107	2	1	2	0
1	611.035	62.000	0.000	173.200	30.865	68.574	96.313	73.673	32.305	0.000		54.05	1	6.0	10	0.56	0.67	100.00	120.00	84	79	177	1.77	25.36	101	100	1.01	34	130	70	90	1.4	22	1	94	84	120	107	2	1	2	0
1	611.275	62.000	0.048	192.270	84.480	78.480	100.280	89.264	32.305	-40.000		53.74	1	6.0	10	0.56	0.67	100.00	120.00	84	79	177	1.77	25.36	101	100	1.01	34	130	70	90	1.4	22	1	94	84	120	107	2	1	2	0
1	612.834	38.486	0.022	208.760	157.570	65.403	98.097	75.616	32.300	-40.000		53.62	1	6.0	10	0.56	0.67	100.00	120.00	84	79	177	1.77	25.36	101	100	1.01	34	130	70	90	1.4	22	1	94	84	120	107	2	1	2	0
1	613.771	64.058	0.033	206.430	104.180	64.016	102.850	78.985	32.300	-40.000		53.51	1	6.0	10	0.56	0.67	100.00	120.00	84	79	177	1.77	25.36	101	100	1.01	34	130	70	90	1.4	22	1	94	84	120	107	2	1	2	0
1	614.091	62.000	0.018	202.790	111.740	69.960	98.493	77.769	32.300	-40.000		53.01	1	6.0	10	0.56	0.67	100.00	120.00	84	79	177	1.77	25.36	101	100	1.01	34	130	70	90	1.4	22	1	94	84	120	107	2	1	2	0
1	614.310	62.000	0.063	241.700	151.630	78.282	98.295	85.268	32.299	-40.000		53.01	1	6.0	10	0.56	0.67	100.00	120.00	84	79	177	1.77	25.36	101	100	1.01	34	130	70	90	1.4	22	1	94	84	120	107	2	1	2	0
1	614.570	62.000	0.020	266.370	136.340	73.725	79.471	76.674	32.299	-40.000		53.08	1	6.0	10	0.56	0.67	100.00	120.00	84	79	177	1.77	25.36	101	100	1.01	34	130	70	90	1.4	22	1	94	84	120	107	2	1	2	0
1	614.851	62.000	0.019	230.600	131.460	69.366	74.716	71.859	32.298	-40.000		53.06	1	6.0	10	0.56	0.67	100.00	120.00	84	79	177	1.77	25.36	101	100	1.01	34	130	70	90	1.4	22	1	94	84	120	107	2	1	2	0
1	615.765	65.706	0.033	229.900	149.580	66.988	100.470	79.170	32.301	-40.000		53.15	1	6.0	10	0.56	0.67	100.00	120.00	84	79	177	1.77	25.36	101	100	1.01	34	130	70	90	1.4	22	1	94	84	120	107	2	1	2	0
1	616.085	62.000	0.019	227.330	149.710	70.158	98.493	78.552	32.301	-40.000		53.09	1	6.0	10	0.56	0.67	100.00	120.00	84	79	177	1.77	25.36	101	100	1.01	34	130	70	90	1.4	22	1	94	84	120	107	2	1	2	0
1	616.286	62.000	0.067	276.080	171.430	78.877	97.304	84.768	32.301	-40.000		53.01	1	6.0	10	0.56	0.67	100.00	120.00	84	79	177	1.77	25.36	101	100	1.01	34	130	70	90	1.4	22	1	94	84	120	107	2	1	2	0
1	619.125	21.139	0.018	244.410	166.340	65.403	103.250	76.354	32.299	-40.000		53.43	1	6.0	10	0.56	0.67	100.00	120.00	84	79	177	1.77	25.36	101	100	1.01	34	130	70	90	1.4	22	1	94	84	120	107	2	1	2	0
1	620.378	47.861	0.013	225.490	131.280	63.818	99.088	75.286	32.295	-40.000		53.84	1	6.0	10	0.56	0.67	100.00	120.00	84	79	177	1.77	25.36	101	100	1.01	34	130	70	90	1.4	22	1	94	84	120	107	2	1	2	0
1	621.682	46.034	0.011	232.580	95.102	64.808	97.106	74.326	32.296	-40.000		54.13	1	6.0	10	0.56	0.67	100.00	120.00	84	79	177	1.77	25.36	101	100	1.01	34	130	70	90	1.4	22	1	94	84	120	107	2	1	2	0
1	622.898	49.337	0.013	227.830	74.986	64.016	95.323	74.215	32.298	0.000		54.06	1	6.0	10	0.56	0.67	100.00	120.00	84	79	177	1.77	25.36	101	100	1.01	34	130	70	90	1.4	22	1	94	84	120	107	2	1	2	0
1	624.114	49.317	0.012	230.680	47.325	64.808	94.530	74.362	32.300	0.000		54.10	1	6.0	10	0.56	0.67	100.00	120.00	84	79	177	1.77	25.36	101	100	1.01	34	130	70	90	1.4	22	1	94	84	120	107	2	1	2	0
1	625.474	44.127	0.010	243.520	37.399	65.007	95.125	73.685	32.303	0.000		53.94	1	6.0	10	0.56	0.67	100.00	120.00	84	79	177	1.77	25.36	101	100	1.01	34	130	70	90	1.4	22	1	94	84	120	107	2	1	2	0
1	628.808	17.994	0.015	237.060	74.623	63.224	96.115	75.451	32.305	-40.000		53.14	1	6.0	10	0.56	0.67	100.00	120.00	84	79	177	1.77	25.36	101	100	1.01	34	130	70	90	1.4	22	1	94	84	120	107	2	1	2	0
1	629.827	58.927	0.029	200.330	103.140	66.790	95.521	76.762	32.305	-40.000		52.76	1	6.0	10	0.56	0.67	100.00	120.00	84	79	177	1.77	25.36	101	100	1.01	34	130	70	90	1.4	22	1	94	84	120	107	2	1	2	0
1	630.724	66.838	0.030	190.820	121.930	67.781	95.521	77.151	32.306	-40.000		52.64	1	6.0	10	0.56	0.67	100.00	120.00	84	79	177	1.77	25.36	101	100	1.01	34	130	70	90	1.4	22	1	94	84	120	107	2	1	2	0
1	632.101	43.577	0.025	177.060	138.540	65.997	95.521	74.932	32.310	-40.000		52.25	1	6.0	10	0.56	0.67	100.00	120.00	84	79	177	1.77	25.36	101	100	1.01	34	130	70	90	1.4	22	1	94	84	120	107	2	1	2	0
1	633.137	57.919	0.031	164.000	159.660	65.007	100.670	78.282	32.310	-40.000		51.99	1	6.0	10	0.56	0.67	100.00	120.00	84	79	177	1.77	25.36	101	100	1.01	34	130	70	90	1.4	22	1	94	84	120	107	2	1	2	0
1	633.840	85.368	0.031	177.350	173.100	69.366	101.070	81.112	32.309	-40.000		51.69	1	6.0	10	0.56	0.67	100.00	120.00	84	79	177	1.77	25.36	101	100	1.01	34	130	70	90	1.4	22	1	94	84	120	107	2	1	2	0
1	634.798	62.661	0.020	172.620	145.260	72.140	98.691	79.330	32.306	-40.000		51.79	1	6.0	10	0.56	0.67	100.00	120.00	84	79	177	1.77	25.36	101	100	1.01	34	130	70	90	1.4	22	1	94	84	120	107	2	1	2	0
1	636.172	43.667	0.013	155.620	78.954	67.583	105.430	78.097	32.306	-40.000		52.05	1	6.0	10	0.56	0.67	100.00	120.00	84	79	177	1.77	25.36	101	100	1.01	34	130	70	90	1.4	22	1	94	84	120	107	2	1	2	0
1	637.054	68.013	0.020	125.160	48.127	66.592	105.630	81.177	32.304	-40.000		52.05	1	6.0	10	0.56	0.67	100.00	120.00	84	79	177	1.77	25.36	101	100	1.01	34	130	70	90	1.4	22	1	94	84	120	107	2	1	2	0
1	637.891	71.632	0.014	132.340	41.679	71.149	100.470	80.055	32.304	-40.000		52.00	1	6.0	10	0.56	0.67	100.00	120.00	84	79	177	1.77	25.36	101	100	1.01	34	130	70	90	1.4	22	1	94	84	120	107	2	1	2	0
1	638.951	56.631	0.014	129.030	54.999	70.357	101.270	78.780	32.303	-40.000		52.13	1	6.0	10	0.56	0.67	100.00	120.00	84	79	177	1.77	25.36	101	100	1.01	34	130	70	90	1.4	22	1	94	84	120	107	2	1	2	0
1	640.068	53.699	0.016	130.120	57.609	68.772	103.840	79.231	32.302	0.000		52.34	1	6.0	10	0.56	0.67	100.00	120.00	84	79	177	1.77	25.36	101	100	1.01	34	130	70	90	1.4	22	1	94	84	120	107	2	1	2	0
1	641.167	54.620	0.014	153.480	40.380	69.168	104.640	79.842	32.302	0.000		52.44	1	6.0	10	0.56	0.67	100.00	120.00	84	79	177	1.77	25.36	101	100	1.01	34	130	70	90	1.4	22	1	94	84	120	107	2	1	2	0
1	641.767	99.883	0.025	176.190	36.460	69.168	104.040	83.291	32.304	0.000		52.19	1	6.0	10	0.56	0.67	100.00	120.00	84	79	177	1.77	25.36	101	100	1.01	34	130	70	90	1.4	22	1	94	84	120	107	2	1	2	0
1	642.004	62.000	0.000	199.230	28.781	75.905	81.255	78.676	32.304	0.000		52.13	1	6.0	10	0.56	0.67	100.00	120.00	84	79	177	1.77	25.36	101	100	1.01	34	130	70	90	1.4	22	1	94	84	120	107	2	1	2	0
1	642.827	72.934	0.000	161.760	30.472	65.007	76.697	70.079	32.304	0.000		52.18	1	6.0	10	0.56	0.67	100.00	120.00	84	79	177	1.77	25.36	101	100	1.01	34	130	70	90	1.4	22	1	94	84	120	107	2	1	2	0
1	643.184	62.000	0.010	137.450	29.093	64.016	104.440	81.156	32.305	0.000		51.95	1	6.0	10	0.56	0.67	100.00	120.00	84	79	177	1.77	25.36	101	100	1.01	34	130	70	90	1.4	22	1	94	84	120	107	2	1	2	0
1	643.384	62.000	0.067	190.630	35.768	78.679	96.313	83.081	32.306	0.000		51.71	1	6.0	10	0.56	0.67	100.00	120.00	84	79	177	1.77	25.36	101	100	1.01	34	130	70	90	1.4	22	1	94	84	120	107	2	1	2	0
1	646.898	17.070	0.016	165.940	75.554	64.214	105.820	77.672	32.311	-40.000		51.73	1	6.0	10	0.56	0.67	100.00	120.00	84	79	177	1.77	25.36	101	100	1.01	34	130	70	90	1.4	22	1	94	84	120	107	2	1	2	0
1	648.098	50.007	0.017	160.050	42.430	72.735	97.502	83.999	32.310	-40.000		51.55	1	6.0	10	0.56	0.67	100.00	120.00	84	79	177	1.77	25.36	101	100	1.01	34	130	70	90	1.4	22	1	94	84	120	107	2	1	2	0
1	649.498	42.863	0.017	139.060	50.152	78.679	86.208	81.426	32.310	-40.000		51.45	1	6.0	10	0.56	0.67	100.00	120.00	84	79	177	1.77	25.36	101	100	1.01	34	130	70	90	1.4	22	1	94	84	120	107	2	1	2	0
1	650.495	60.195	0.020	118.150	48.853	73.329	86.406	79.041	32.310	-40.000		51.45	1	6.0	10	0.56	0.67	100.00	120.00	84	79	177	1.77	25.36	101	100	1.01	34	130	70	90	1.4	22	1	94	84	120	107	2	1	2	0
1	651.474	61.281	0.013	112.150	43.946	70.951	103.640	79.881	32.307	-40.000		51.48	1	6.0	10	0.56	0.67	100.00	120.00	84	79	177	1.77	25.36	101	100	1.01	34	130	70	90	1.4	22	1	94	84	120	107	2	1	2	0
1	652.716	48.324	0.011	114.150	38.095	70.158	106.420	79.020	32.308	-40.000		51.56	1	6.0	10	0.56	0.67	100.00	120.00	84	79	177	1.77	25.36	101	100	1.01	34	130	70	90	1.4	22	1	94	84	120	107	2	1	2	0
1	653.815	54.588	0.015	105.040	39.923	68.375	109.990	80.346	32.307	-40.000		51.67	1	6.0	10	0.56	0.67	100.00	120.00	84	79	177	1.77	25.36	101	100	1.01	34	130	70	90	1.4	22	1	94	84	120	107	2	1	2	0
1	654.615	75.016	0.017	88.979	41.200	69.564	106.020	81.151	32.313	-40.000		51.81	1	6.0	10	0.56	0.67	100.00	120.00	84	79	177	1.77	25.36	101	100	1.01	34	130	70	90	1.4	22	1	94	84	120	107	2	1	2	0
1	655.991	43.576	0.013	110.320	49.259	66.790	101.860	75.941	32.310	-40.000		51.88	1	6.0	10	0.56	0.67	100.00	120.00	84	79	177	1.77	25.36	101	100	1.01	34	130	70	90	1.4	22	1	94	84	120	107	2	1	2	0
1	657.085	54.872	0.025	106.250	57.352	65.403	110.380	78.830	32.309	0.000		52.02	1	6.0	10	0.56	0.67	100.00	120.00	84	79	177	1.77	25.36	101	100	1.01	34	130	70	90	1.4	22	1	94	84	120	107	2	1	2	0
1	658.248	51.583	0.018	106.690	38.753	66.988	104.440	76.032	32.311	0.000		52.37	1	6.0	10	0.56	0.67	100.00	120.00	84	79	177	1.77	25.36	101	100	1.01	34	130	70	90	1.4	22	1	94	84	120	107	2	1	2	0
1	659.202	62.925	0.017	122.970	31.595	66.394	103.450	77.269	32.312	0.000		52.48	1	6.0	10	0.56	0.67	100.00	120.00	84	79	177	1.77	25.36	101	100	1.01	34	130	70	90	1.4	22	1	94	84	120	107	2	1	2	0
1	664.217	11.962	0.016	132.890	66.351	63.422	103.050	74.499	32.322	-40.000		52.51	1	6.0	10	0.56	0.67	100.00	120.00	84	79	177	1.77	25.36	101	100	1.01	34	130	70	90	1.4	22	1	94	84	120	107	2	1	2	0
1	664.578	62.000	0.009	121.570	68.132	68.772	85.614	72.389	32.323	-40.000		52.52	1	6.0	10	0.56	0.67	100.00	120.00	84	79	177	1.77	25.36	101	100	1.01	34	130	70	90	1.4	22	1	94	84	120	107	2	1	2	0
1	665.777	50.048	0.009	111.750	65.843	61.836	87.199	67.859	32.316	-40.000		52.58	1	6.0	10	0.56	0.67	100.00	120.00	84	79	177	1.77	25.36	101	100	1.01	34	130	70	90	1.4	22	1	94	84	120	107	2	1	2	0
1	666.633	70.081	0.024	99.185	80.517	60.450	104.240	76.394	32.315	-40.000		52.54	1	6.0	10	0.56	0.67	100.00	120.00	84	79	177	1.77	25.36	101	100	1.01	34	130	70	90	1.4	22	1	94	84	120	107	2	1	2	0
1	668.028	43.000	0.009	116.550	98.651	62.431	98.691	71.255	32.310	-40.000		52.64	1	6.0	10	0.56	0.67	100.00	120.00	84	79	177	1.77	25.36	101	100	1.01	34	130	70	90	1.4	22	1	94	84	120	107	2	1	2	0
1	669.428	42.860	0.012	112.630	100.840	61.242	100.870	72.239	32.307	-40.000		52.67	1	6.0	10	0.56	0.67	100.00	120.00	84	79	177	1.77	25.36	101	100	1.01	34	130	70	90	1.4	22	1	94	84	120	107	2	1	2	0
1	670.249	73.091	0.019	112.060	102.740	62.827	99.088	75.682	32.311	-40.000		52.76	1	6.0	10	0.56	0.67	100.00	120.00	84	79	177	1.77	25.36	101	100	1.01	34	130	70	90	1.4	22	1	94	84	120	107	2	1	2	0
1	671.444	50.193	0.009	145.730	105.990	64.611	95.521	72.369	32.308	-40.000		52.80	1	6.0	10	0.56	0.67	100.00	120.00	84	79	177	1.77	25.36	101	100	1.01	34	130	70	90	1.4	22	1	94	84	120	107	2	1	2	0
1	672.327	67.950	0.017	145.940	108.760	63.422	100.670	76.289	32.310	-40.000		52.87	1	6.0	10	0.56	0.67	100.00	120.00	84	79	177	1.77	25.36	101	100	1.01	34	130	70	90	1.4	22	1	94	84	120	107	2	1	2	0
1	673.501	51.109	0.013	167.090	119.830	65.997	98.691	74.379	32.311	-40.000		52.85	1	6.0	10	0.56	0.67	100.00	120.00	84	79	177	1.77	25.36	101	100	1.01	34	130	70	90	1.4	22	1	94	84	120	107	2	1	2	0
1	674.284	76.694	0.024	175.760	89.887	64.808	104.240	79.634	32.313	0.000		52.85	1	6.0	10	0.56	0.67	100.00	120.00	84	79	177	1.77	25.36	101	100	1.01	34	130	70	90	1.4	22	1	94	84	120	107	2	1	2	0
1	675.502	49.268	0.010	184.450	72.902	65.799	97.701	74.545	32.322	0.000		52.89	1	6.0	10	0.56	0.67	100.00	120.00	84	79	177	1.77	25.36	101	100	1.01	34	130	70	90	1.4	22	1	94	84	120	107	2	1	2	0
1	676.300	75.186	0.021	189.400	61.452	64.214	102.460	78.055	32.323	0.000		52.87	1	6.0	10	0.56	0.67	100.00	120.00	84	79	177	1.77	25.36	101	100	1.01	34	130	70	90	1.4	22	1	94	84	120	107	2	1	2	0
1	678.576	26.352	0.012	203.260	60.380	64.016	103.450	74.611	32.316	0.000		52.86	1	6.0	10	0.56	0.67	100.00	120.00	84	79	177	1.77	25.36	101	100	1.01	34	130	70	90	1.4	22	1	94	84	120	107	2	1	2	0
1	679.577	59.952	0.017	217.360	146.530	65.007	101.270	76.160	32.322	-40.000		52.76	1	6.0	10	0.56	0.67	100.00	120.00	84	79	177	1.77	25.36	101	100	1.01	34	130	70	90	1.4	22	1	94	84	120	107	2	1	2	0
1	680.472	67.067	0.030	231.480	182.810	66.790	99.880	76.438	32.324	-40.000		52.70	1	6.0	10	0.56	0.67	100.00	120.00	84	79	177	1.77	25.36	101	100	1.01	34	130	70	90	1.4	22	1	94	84	120	107	2	1	2	0
1	681.671	50.047	0.026	225.790	155.810	66.196	100.080	74.806	32.322	-40.000		52.71	1	6.0	10	0.56	0.67	100.00	120.00	84	79	177	1.77	25.36	101	100	1.01	34	130	70	90	1.4	22	1	94	84	120	107	2	1	2	0
1	682.468	75.235	0.035	212.720	143.290	64.214	102.850	78.284	32.327	-40.000		52.74	1	6.0	10	0.56	0.67	100.00	120.00	84	79	177	1.77	25.36	101	100	1.01	34	130	70	90	1.4	22	1	94	84	120	107	2	1	2	0
1	683.830	44.077	0.024	227.470	110.440	63.224	97.502	72.682	32.328	-40.000		52.50	1	6.0	10	0.56	0.67	100.00	120.00	84	79	177	1.77	25.36	101	100	1.01	34	130	70	90	1.4	22	1	94	84	120	107	2	1	2	0
1	684.945	53.779	0.030	210.760	65.181	62.035	101.460	74.639	32.323	-40.000		52.54	1	6.0	10	0.56	0.67	100.00	120.00	84	79	177	1.77	25.36	101	100	1.01	34	130	70	90	1.4	22	1	94	84	120	107	2	1	2	0
1	685.548	99.610	0.032	217.610	53.791	64.611	98.295	77.873	32.328	-40.000		52.68	1	6.0	10	0.56	0.67	100.00	120.00	84	79	177	1.77	25.36	101	100	1.01	34	130	70	90	1.4	22	1	94	84	120	107	2	1	2	0
1	686.744	50.133	0.014	230.280	49.816	63.620	91.558	72.285	32.327	-40.000		52.72	1	6.0	10	0.56	0.67	100.00	120.00	84	79	177	1.77	25.36	101	100	1.01	34	130	70	90	1.4	22	1	94	84	120	107	2	1	2	0
1	688.104	44.118	0.015	223.450	42.946	62.233	101.070	73.237	32.322	-40.000		52.79	1	6.0	10	0.56	0.67	100.00	120.00	84	79	177	1.77	25.36	101	100	1.01	34	130	70	90	1.4	22	1	94	84	120	107	2	1	2	0
1	688.440	62.000	0.005	188.590	37.200	61.836	96.512	73.872	32.323	-40.000		52.78	1	6.0	10	0.56	0.67	100.00	120.00	84	79	177	1.77	25.36	101	100	1.01	34	130	70	90	1.4	22	1	94	84	120	107	2	1	2	0
1	688.701	62.000	0.057	230.030	50.864	73.527	94.530	79.387	32.321	-40.000		52.66	1	6.0	10	0.56	0.67	100.00	120.00	84	79	177	1.77	25.36	101	100	1.01	34	130	70	90	1.4	22	1	94	84	120	107	2	1	2	0
1	690.157	41.226	0.009	232.250	55.338	65.205	93.143	72.593	32.320	-40.000		52.78	1	6.0	10	0.56	0.67	100.00	120.00	84	79	177	1.77	25.36	101	100	1.01	34	130	70	90	1.4	22	1	94	84	120	107	2	1	2	0
1	690.978	73.065	0.019	234.530	63.029	63.422	96.116	75.917	32.326	0.000		52.80	1	6.0	10	0.56	0.67	100.00	120.00	84	79	177	1.77	25.36	101	100	1.01	34	130	70	90	1.4	22	1	94	84	120	107	2	1	2	0
1	691.937	62.586	0.012	242.010	40.631	66.988	92.945	74.634	32.325	0.000		52.63	1	6.0	10	0.56	0.67	100.00	120.00	84	79	177	1.77	25.36	101	100	1.01	34	130	70	90	1.4	22	1	94	84	120	107	2	1	2	0
1	692.874	63.986	0.015	250.010	35.623	65.007	96.313	75.819	32.323	0.000		52.58	1	6.0	10	0.56	0.67	100.00	120.00	84	79	177	1.77	25.36	101	100	1.01	34	130	70	90	1.4	22	1	94	84	120	107	2	1	2	0
1	694.028	52.005	0.012	259.520	33.671	65.601	95.719	74.523	32.329	0.000		52.09	1	6.0	10	0.56	0.67	100.00	120.00	84	79	177	1.77	25.36	101	100	1.01	34	130	70	90	1.4	22	1	94	84	120	107	2	1	2	0
1	694.992	62.276	0.015	248.360	35.354	64.809	94.134	74.583	32.335	0.000		51.48	1	6.0	10	0.56	0.67	100.00	120.00	84	79	177	1.77	25.36	101	100	1.01	34	130	70	90	1.4	22	1	94	84	120	107	2	1	2	0
1	695.888	66.915	0.017	262.660	33.618	64.611	94.927	75.723	32.332	0.000		51.40	1	6.0	10	0.56	0.67	100.00	120.00	84	79	177	1.77	25.36	101	100	1.01	34	130	70	90	1.4	22	1	94	84	120	107	2	1	2	0
1	696.469	62.000	0.024	273.580	127.260	66.790	93.143	76.914	32.332	-40.000		50.92	1	6.0	10	0.56	0.67	100.00	120.00	84	79	177	1.77	25.36	101	100	1.01	34	130	70	90	1.4	22	1	94	84	120	107	2	1	2	0
1	697.507	57.801	0.026	271.590	154.120	64.611	86.010	72.414	32.328	-40.000		50.44	1	6.0	10	0.56	0.67	100.00	120.00	84	79	177	1.77	25.36	101	100	1.01	34	130	70	90	1.4	22	1	94	84	120	107	2	1	2	0
1	698.927	42.257	0.029	267.480	98.423	62.629	98.096	73.074	32.325	-40.000		50.09	1	6.0	10	0.56	0.67	100.00	120.00	84	79	177	1.77	25.36	101	100	1.01	34	130	70	90	1.4	22	1	94	84	120	107	2	1	2	0
1	700.342	42.418	0.030	254.410	112.210	61.440	95.124	72.317	32.331	-40.000		50.01	1	6.0	10	0.56	0.67	100.00	120.00	84	79	177	1.77	25.36	101	100	1.01	34	130	70	90	1.4	22	1	94	84	120	107	2	1	2	0
1	701.385	57.522	0.032	256.890	121.130	62.233	93.738	73.817	32.335	-40.000		49.81	1	6.0	10	0.56	0.67	100.00	120.00	84	79	177	1.77	25.36	101	100	1.01	34	130	70	90	1.4	22	1	94	84	120	107	2	1	2	0
1	702.784	42.880	0.024	251.600	91.770	63.620	94.332	72.369	32.328	-40.000		49.41	1	6.0	10	0.56	0.67	100.00	120.00	84	79	177	1.77	25.36	101	100	1.01	34	130	70	90	1.4	22	1	94	84	120	107	2	1	2	0
1	704.179	43.023	0.015	187.710	52.085	62.035	94.927	71.848	32.325	-40.000		49.20	1	6.0	10	0.56	0.67	100.00	120.00	84	79	177	1.77	25.36	101	100	1.01	34	130	70	90	1.4	22	1	94	84	120	107	2	1	2	0
1	705.458	46.912	0.012	150.600	37.991	61.836	93.341	71.847	32.327	-40.000		48.83	1	6.0	10	0.56	0.67	100.00	120.00	84	79	177	1.77	25.36	101	100	1.01	34	130	70	90	1.4	22	1	94	84	120	107	2	1	2	0
1	706.537	55.606	0.013	135.420	42.576	62.431	92.549	72.871	32.327	-40.000		48.73	1	6.0	10	0.56	0.67	100.00	120.00	84	79	177	1.77	25.36	101	100	1.01	34	130	70	90	1.4	22	1	94	84	120	107	2	1	2	0
1	707.919	43.403	0.010	120.650	63.358	63.620	93.539	71.968	32.322	0.000		48.64	1	6.0	10	0.56	0.67	100.00	120.00	84	79	177	1.77	25.36	101	100	1.01	34	130	70	90	1.4	22	1	94	84	120	107	2	1	2	0
1	708.993	55.863	0.014	110.140	51.575	61.836	93.341	73.480	32.324	0.000		48.59	1	6.0	10	0.56	0.67	100.00	120.00	84	79	177	1.77	25.36	101	100	1.01	34	130	70	90	1.4	22	1	94	84	120	107	2	1	2	0
1	710.353	44.118	0.010	123.940	30.672	64.214	93.738	72.895	32.327	0.000		48.37	1	6.0	10	0.56	0.67	100.00	120.00	84	79	177	1.77	25.36	101	100	1.01	34	130	70	90	1.4	22	1	94	84	120	107	2	1	2	0
1	710.909	62.000	0.026	127.890	29.003	62.629	94.927	76.396	32.328	0.000		47.79	1	6.0	10	0.56	0.67	100.00	120.00	84	79	177	1.77	25.36	101	100	1.01	34	130	70	90	1.4	22	1	94	84	120	107	2	1	2	0
1	712.149	48.408	0.000	122.460	26.390	60.449	76.697	67.867	32.325	0.000		47.78	1	6.0	10	0.56	0.67	100.00	120.00	84	79	177	1.77	25.36	101	100	1.01	34	130	70	90	1.4	22	1	94	84	120	107	2	1	2	0
1	713.010	69.680	0.020	108.460	26.874	60.053	95.719	75.041	32.317	0.000		47.36	1	6.0	10	0.56	0.67	100.00	120.00	84	79	177	1.77	25.36	101	100	1.01	34	130	70	90	1.4	22	1	94	84	120	107	2	1	2	0
1	713.307	62.000	0.000	102.290	102.380	67.979	92.945	73.155	32.313	-40.000		47.35	1	6.0	10	0.56	0.67	100.00	120.00	84	79	177	1.77	25.36	101	100	1.01	34	130	70	90	1.4	22	1	94	84	120	107	2	1	2	0
1	713.527	62.000	0.054	119.260	274.290	75.310	94.134	83.692	32.311	-40.000		47.33	1	6.0	10	0.56	0.67	100.00	120.00	84	79	177	1.77	25.36	101	100	1.01	34	130	70	90	1.4	22	1	94	84	120	107	2	1	2	0
1	714.841	45.653	0.011	98.401	90.847	61.638	79.273	69.657	32.307	-40.000		47.36	1	6.0	10	0.56	0.67	100.00	120.00	84	79	177	1.77	25.36	101	100	1.01	34	130	70	90	1.4	22	1	94	84	120	107	2	1	2	0
1	715.205	62.000	0.019	68.896	39.826	60.846	98.691	78.431	32.303	-40.000		47.33	1	6.0	10	0.56	0.67	100.00	120.00	84	79	177	1.77	25.36	101	100	1.01	34	130	70	90	1.4	22	1	94	84	120	107	2	1	2	0
1	715.424	62.000	0.053	87.223	68.915	75.310	88.784	78.438	32.302	-40.000		47.12	1	6.0	10	0.56	0.67	100.00	120.00	84	79	177	1.77	25.36	101	100	1.01	34	130	70	90	1.4	22	1	94	84	120	107	2	1	2	0
1	715.743	62.000	0.018	87.636	70.851	69.960	76.301	73.108	32.305	-40.000		47.21	1	6.0	10	0.56	0.67	100.00	120.00	84	79	177	1.77	25.36	101	100	1.01	34	130	70	90	1.4	22	1	94	84	120	107	2	1	2	0
1	716.045	62.000	0.010	75.087	62.310	65.799	70.753	68.247	32.307	-40.000		47.16	1	6.0	10	0.56	0.67	100.00	120.00	84	79	177	1.77	25.36	101	100	1.01	34	130	70	90	1.4	22	1	94	84	120	107	2	1	2	0
1	717.218	51.127	0.022	77.673	69.005	62.629	94.927	73.411	32.308	-40.000		47.15	1	6.0	10	0.56	0.67	100.00	120.00	84	79	177	1.77	25.36	101	100	1.01	34	130	70	90	1.4	22	1	94	84	120	107	2	1	2	0
1	718.618	42.881	0.014	94.051	87.677	63.818	94.728	72.839	32.307	-40.000		47.23	1	6.0	10	0.56	0.67	100.00	120.00	84	79	177	1.77	25.36	101	100	1.01	34	130	70	90	1.4	22	1	94	84	120	107	2	1	2	0
1	719.656	57.787	0.019	92.967	85.763	62.629	96.313	74.886	32.307	-40.000		47.23	1	6.0	10	0.56	0.67	100.00	120.00	84	79	177	1.77	25.36	101	100	1.01	34	130	70	90	1.4	22	1	94	84	120	107	2	1	2	0
1	721.035	43.495	0.010	104.040	77.342	64.412	95.719	72.778	32.308	-40.000		47.27	1	6.0	10	0.56	0.67	100.00	120.00	84	79	177	1.77	25.36	101	100	1.01	34	130	70	90	1.4	22	1	94	84	120	107	2	1	2	0
1	722.415	43.497	0.011	99.514	60.952	62.629	95.521	72.020	32.312	-40.000		47.31	1	6.0	10	0.56	0.67	100.00	120.00	84	79	177	1.77	25.36	101	100	1.01	34	130	70	90	1.4	22	1	94	84	120	107	2	1	2	0
1	723.788	43.685	0.012	108.060	65.658	62.035	95.124	71.881	32.312	-40.000		47.46	1	6.0	10	0.56	0.67	100.00	120.00	84	79	177	1.77	25.36	101	100	1.01	34	130	70	90	1.4	22	1	94	84	120	107	2	1	2	0
1	725.148	44.128	0.011	119.140	61.024	62.431	93.935	71.857	32.313	0.000		47.54	1	6.0	10	0.56	0.67	100.00	120.00	84	79	177	1.77	25.36	101	100	1.01	34	130	70	90	1.4	22	1	94	84	120	107	2	1	2	0
1	727.464	25.908	0.012	113.180	34.768	62.629	94.530	73.253	32.314	0.000		47.92	1	6.0	10	0.56	0.67	100.00	120.00	84	79	177	1.77	25.36	101	100	1.01	34	130	70	90	1.4	22	1	94	84	120	107	2	1	2	0
1	728.824	44.102	0.010	117.250	31.500	65.799	96.512	80.346	32.315	0.000		48.37	1	6.0	10	0.56	0.67	100.00	120.00	84	79	177	1.77	25.36	101	100	1.01	34	130	70	90	1.4	22	1	94	84	120	107	2	1	2	0
1	730.178	44.317	0.011	108.850	32.268	74.320	82.047	77.472	32.320	-40.000		48.37	1	6.0	10	0.56	0.67	100.00	120.00	84	79	177	1.77	25.36	101	100	1.01	34	130	70	90	1.4	22	1	94	84	120	107	2	1	2	0
1	731.116	63.941	0.028	108.510	194.630	71.347	82.642	75.774	32.323	-40.000		48.08	1	6.0	10	0.56	0.67	100.00	120.00	84	79	177	1.77	25.36	101	100	1.01	34	130	70	90	1.4	22	1	94	84	120	107	2	1	2	0
1	732.075	62.611	0.018	105.580	48.810	68.970	98.889	77.675	32.320	-40.000		48.18	1	6.0	10	0.56	0.67	100.00	120.00	84	79	177	1.77	25.36	101	100	1.01	34	130	70	90	1.4	22	1	94	84	120	107	2	1	2	0
1	732.897	72.949	0.023	106.200	45.212	68.772	102.060	79.905	32.319	-40.000		48.11	1	6.0	10	0.56	0.67	100.00	120.00	84	79	177	1.77	25.36	101	100	1.01	34	130	70	90	1.4	22	1	94	84	120	107	2	1	2	0
1	733.973	55.784	0.024	82.032	48.632	71.347	101.660	78.825	32.324	-40.000		48.19	1	6.0	10	0.56	0.67	100.00	120.00	84	79	177	1.77	25.36	101	100	1.01	34	130	70	90	1.4	22	1	94	84	120	107	2	1	2	0
1	734.731	79.087	0.030	90.921	47.236	70.555	108.800	83.920	32.321	-40.000		48.42	1	6.0	10	0.56	0.67	100.00	120.00	84	79	177	1.77	25.36	101	100	1.01	34	130	70	90	1.4	22	1	94	84	120	107	2	1	2	0
1	735.931	50.029	0.015	74.451	44.331	68.573	103.050	77.554	32.321	-40.000		48.55	1	6.0	10	0.56	0.67	100.00	120.00	84	79	177	1.77	25.36	101	100	1.01	34	130	70	90	1.4	22	1	94	84	120	107	2	1	2	0
1	736.633	85.479	0.025	60.109	42.428	67.384	110.580	83.235	32.316	-40.000		48.62	1	6.0	10	0.56	0.67	100.00	120.00	84	79	177	1.77	25.36	101	100	1.01	34	130	70	90	1.4	22	1	94	84	120	107	2	1	2	0
1	737.971	44.837	0.007	65.187	35.177	66.196	94.728	74.211	32.311	-40.000		48.95	1	6.0	10	0.56	0.67	100.00	120.00	84	79	177	1.77	25.36	101	100	1.01	34	130	70	90	1.4	22	1	94	84	120	107	2	1	2	0
1	739.065	54.850	0.016	52.930	32.623	64.611	110.980	79.151	32.314	-40.000		49.34	1	6.0	10	0.56	0.67	100.00	120.00	84	79	177	1.77	25.36	101	100	1.01	34	130	70	90	1.4	22	1	94	84	120	107	2	1	2	0
1	739.908	71.182	0.018	55.574	32.809	68.177	107.410	80.117	32.312	-40.000		49.83	1	6.0	10	0.56	0.67	100.00	120.00	84	79	177	1.77	25.36	101	100	1.01	34	130	70	90	1.4	22	1	94	84	120	107	2	1	2	0
1	740.785	68.400	0.015	58.573	44.316	69.762	100.870	77.045	32.315	-40.000		49.97	1	6.0	10	0.56	0.67	100.00	120.00	84	79	177	1.77	25.36	101	100	1.01	34	130	70	90	1.4	22	1	94	84	120	107	2	1	2	0
1	742.184	42.882	0.015	76.293	53.587	68.177	103.640	76.151	32.316	0.000		50.08	1	6.0	10	0.56	0.67	100.00	120.00	84	79	177	1.77	25.36	101	100	1.01	34	130	70	90	1.4	22	1	94	84	120	107	2	1	2	0
1	744.461	26.353	0.014	76.915	31.746	65.997	104.440	74.834	32.315	0.000		50.45	1	6.0	10	0.56	0.67	100.00	120.00	84	79	177	1.77	25.36	101	100	1.01	34	130	70	90	1.4	22	1	94	84	120	107	2	1	2	0
1	745.223	78.779	0.020	67.880	29.552	64.809	107.010	79.284	32.321	0.000		50.85	1	6.0	10	0.56	0.67	100.00	120.00	84	79	177	1.77	25.36	101	100	1.01	34	130	70	90	1.4	22	1	94	84	120	107	2	1	2	0
1	746.058	71.781	0.012	76.949	28.742	68.772	98.295	75.540	32.324	0.000		50.77	1	6.0	10	0.56	0.67	100.00	120.00	84	79	177	1.77	25.36	101	100	1.01	34	130	70	90	1.4	22	1	94	84	120	107	2	1	2	0
1	746.803	80.596	0.021	58.330	28.466	67.384	107.810	79.756	32.324	0.000		50.66	1	6.0	10	0.56	0.67	100.00	120.00	84	79	177	1.77	25.36	101	100	1.01	34	130	70	90	1.4	22	1	94	84	120	107	2	1	2	0
1	747.657	70.272	0.017	57.363	163.850	67.583	105.820	78.207	32.329	-40.000		50.60	1	6.0	10	0.56	0.67	100.00	120.00	84	79	177	1.77	25.36	101	100	1.01	34	130	70	90	1.4	22	1	94	84	120	107	2	1	2	0
1	748.695	57.793	0.015	41.261	72.746	65.997	104.640	74.506	32.326	-40.000		51.11	1	6.0	10	0.56	0.67	100.00	120.00	84	79	177	1.77	25.36	101	100	1.01	34	130	70	90	1.4	22	1	94	84	120	107	2	1	2	0
1	749.795	54.539	0.012	47.030	28.765	65.205	107.410	74.493	32.323	-40.000		51.39	1	6.0	10	0.56	0.67	100.00	120.00	84	79	177	1.77	25.36	101	100	1.01	34	130	70	90	1.4	22	1	94	84	120	107	2	1	2	0
1	750.776	61.169	0.014	41.446	27.921	63.620	104.640	74.023	32.325	-40.000		51.40	1	6.0	10	0.56	0.67	100.00	120.00	84	79	177	1.77	25.36	101	100	1.01	34	130	70	90	1.4	22	1	94	84	120	107	2	1	2	0
1	751.474	85.896	0.018	39.133	30.267	63.620	99.088	74.165	32.320	-40.000		51.39	1	6.0	10	0.56	0.67	100.00	120.00	84	79	177	1.77	25.36	101	100	1.01	34	130	70	90	1.4	22	1	94	84	120	107	2	1	2	0
1	752.732	47.727	0.007	43.380	30.093	61.440	90.567	68.539	32.318	-40.000		51.46	1	6.0	10	0.56	0.67	100.00	120.00	84	79	177	1.77	25.36	101	100	1.01	34	130	70	90	1.4	22	1	94	84	120	107	2	1	2	0
1	754.131	42.859	0.011	43.259	31.954	60.648	103.250	70.651	32.318	-40.000		51.70	1	6.0	10	0.56	0.67	100.00	120.00	84	79	177	1.77	25.36	101	100	1.01	34	130	70	90	1.4	22	1	94	84	120	107	2	1	2	0
1	754.988	70.023	0.016	41.324	33.380	60.648	98.691	73.287	32.315	-40.000		52.07	1	6.0	10	0.56	0.67	100.00	120.00	84	79	177	1.77	25.36	101	100	1.01	34	130	70	90	1.4	22	1	94	84	120	107	2	1	2	0
1	755.809	73.112	0.013	55.370	33.191	65.205	93.539	72.461	32.313	-40.000		52.35	1	6.0	10	0.56	0.67	100.00	120.00	84	79	177	1.77	25.36	101	100	1.01	34	130	70	90	1.4	22	1	94	84	120	107	2	1	2	0
1	757.209	42.850	0.009	54.320	34.995	62.233	97.899	71.334	32.315	-40.000		52.63	1	6.0	10	0.56	0.67	100.00	120.00	84	79	177	1.77	25.36	101	100	1.01	34	130	70	90	1.4	22	1	94	84	120	107	2	1	2	0
1	757.788	62.000	0.026	53.358	56.984	61.440	102.650	78.113	32.319	-40.000		52.74	1	6.0	10	0.56	0.67	100.00	120.00	84	79	177	1.77	25.36	101	100	1.01	34	130	70	90	1.4	22	1	94	84	120	107	2	1	2	0
1	758.945	51.839	0.013	60.405	52.834	61.440	73.923	67.426	32.321	0.000		52.66	1	6.0	10	0.56	0.67	100.00	120.00	84	79	177	1.77	25.36	101	100	1.01	34	130	70	90	1.4	22	1	94	84	120	107	2	1	2	0
1	760.146	49.981	0.019	67.408	37.862	60.251	104.240	73.773	32.323	0.000		52.80	1	6.0	10	0.56	0.67	100.00	120.00	84	79	177	1.77	25.36	101	100	1.01	34	130	70	90	1.4	22	1	94	84	120	107	2	1	2	0
1	761.303	51.866	0.015	78.820	28.931	63.818	102.060	74.271	32.326	0.000		52.86	1	6.0	10	0.56	0.67	100.00	120.00	84	79	177	1.77	25.36	101	100	1.01	34	130	70	90	1.4	22	1	94	84	120	107	2	1	2	0
1	762.265	62.381	0.015	87.670	28.712	65.007	101.270	75.726	32.321	0.000		52.82	1	6.0	10	0.56	0.67	100.00	120.00	84	79	177	1.77	25.36	101	100	1.01	34	130	70	90	1.4	22	1	94	84	120	107	2	1	2	0
1	763.664	42.865	0.010	93.653	28.606	63.422	100.670	73.167	32.327	0.000		52.75	1	6.0	10	0.56	0.67	100.00	120.00	84	79	177	1.77	25.36	101	100	1.01	34	130	70	90	1.4	22	1	94	84	120	107	2	1	2	0
1	765.921	26.589	0.022	96.748	109.800	62.431	100.470	73.442	32.322	-40.000		52.42	1	6.0	10	0.56	0.67	100.00	120.00	84	79	177	1.77	25.36	101	100	1.01	34	130	70	90	1.4	22	1	94	84	120	107	2	1	2	0
1	766.899	61.358	0.031	98.620	57.831	62.035	99.088	75.175	32.327	-40.000		52.12	1	6.0	10	0.56	0.67	100.00	120.00	84	79	177	1.77	25.36	101	100	1.01	34	130	70	90	1.4	22	1	94	84	120	107	2	1	2	0
1	767.259	62.000	0.024	110.380	62.526	66.592	97.899	78.387	32.328	-40.000		51.62	1	6.0	10	0.56	0.67	100.00	120.00	84	79	177	1.77	25.36	101	100	1.01	34	130	70	90	1.4	22	1	94	84	120	107	2	1	2	0
1	767.498	62.000	0.056	129.050	79.775	74.716	91.162	78.098	32.329	-40.000		51.64	1	6.0	10	0.56	0.67	100.00	120.00	84	79	177	1.77	25.36	101	100	1.01	34	130	70	90	1.4	22	1	94	84	120	107	2	1	2	0
1	767.958	62.000	0.022	113.930	87.431	67.583	75.509	71.237	32.328	-40.000		51.62	1	6.0	10	0.56	0.67	100.00	120.00	84	79	177	1.77	25.36	101	100	1.01	34	130	70	90	1.4	22	1	94	84	120	107	2	1	2	0
1	769.574	37.120	0.028	109.080	87.132	62.629	98.889	71.803	32.323	-40.000		51.68	1	6.0	10	0.56	0.67	100.00	120.00	84	79	177	1.77	25.36	101	100	1.01	34	130	70	90	1.4	22	1	94	84	120	107	2	1	2	0
1	770.135	62.000	0.040	104.430	80.463	62.827	96.313	76.943	32.320	-40.000		51.67	1	6.0	10	0.56	0.67	100.00	120.00	84	79	177	1.77	25.36	101	100	1.01	34	130	70	90	1.4	22	1	94	84	120	107	2	1	2	0
1	771.495	44.126	0.018	113.960	73.734	59.657	75.509	66.921	32.318	-40.000		51.66	1	6.0	10	0.56	0.67	100.00	120.00	84	79	177	1.77	25.36	101	100	1.01	34	130	70	90	1.4	22	1	94	84	120	107	2	1	2	0
1	772.877	43.409	0.021	122.000	63.853	58.864	96.908	71.443	32.319	-40.000		51.86	1	6.0	10	0.56	0.67	100.00	120.00	84	79	177	1.77	25.36	101	100	1.01	34	130	70	90	1.4	22	1	94	84	120	107	2	1	2	0
1	774.172	46.340	0.016	125.030	59.689	61.638	94.728	72.296	32.319	-40.000		52.02	1	6.0	10	0.56	0.67	100.00	120.00	84	79	177	1.77	25.36	101	100	1.01	34	130	70	90	1.4	22	1	94	84	120	107	2	1	2	0
1	775.165	60.421	0.014	137.910	86.300	62.629	93.539	73.933	32.318	-40.000		52.07	1	6.0	10	0.56	0.67	100.00	120.00	84	79	177	1.77	25.36	101	100	1.01	34	130	70	90	1.4	22	1	94	84	120	107	2	1	2	0
1	775.751	62.000	0.022	141.780	74.725	65.799	92.945	76.836	32.318	-40.000		51.86	1	6.0	10	0.56	0.67	100.00	120.00	84	79	177	1.77	25.36	101	100	1.01	34	130	70	90	1.4	22	1	94	84	120	107	2	1	2	0
1	777.168	42.343	0.002	141.230	48.288	59.855	78.084	67.863	32.321	0.000		52.10	1	6.0	10	0.56	0.67	100.00	120.00	84	79	177	1.77	25.36	101	100	1.01	34	130	70	90	1.4	22	1	94	84	120	107	2	1	2	0
1	778.049	68.116	0.021	141.160	38.592	59.261	94.332	74.251	32.320	0.000		51.68	1	6.0	10	0.56	0.67	100.00	120.00	84	79	177	1.77	25.36	101	100	1.01	34	130	70	90	1.4	22	1	94	84	120	107	2	1	2	0
1	779.207	51.810	0.011	164.770	36.270	65.601	92.350	73.458	32.323	0.000		51.71	1	6.0	10	0.56	0.67	100.00	120.00	84	79	177	1.77	25.36	101	100	1.01	34	130	70	90	1.4	22	1	94	84	120	107	2	1	2	0
1	780.185	61.351	0.016	172.650	35.143	63.818	95.521	75.989	32.321	0.000		51.46	1	6.0	10	0.56	0.67	100.00	120.00	84	79	177	1.77	25.36	101	100	1.01	34	130	70	90	1.4	22	1	94	84	120	107	2	1	2	0
1	780.943	79.165	0.018	188.640	33.157	66.988	95.323	77.758	32.320	0.000		51.34	1	6.0	10	0.56	0.67	100.00	120.00	84	79	177	1.77	25.36	101	100	1.01	34	130	70	90	1.4	22	1	94	84	120	107	2	1	2	0
1	782.445	39.958	0.024	176.140	148.060	65.007	96.512	74.215	32.320	-40.000		50.64	1	6.0	10	0.56	0.67	100.00	120.00	84	79	177	1.77	25.36	101	100	1.01	34	130	70	90	1.4	22	1	94	84	120	107	2	1	2	0
1	782.643	62.000	0.017	162.680	66.936	65.799	68.970	66.995	32.321	-40.000		50.41	1	6.0	10	0.56	0.67	100.00	120.00	84	79	177	1.77	25.36	101	100	1.01	34	130	70	90	1.4	22	1	94	84	120	107	2	1	2	0
1	782.842	62.000	0.037	164.430	82.233	69.564	95.521	88.708	32.321	-40.000		50.30	1	6.0	10	0.56	0.67	100.00	120.00	84	79	177	1.77	25.36	101	100	1.01	34	130	70	90	1.4	22	1	94	84	120	107	2	1	2	0
1	783.062	62.000	0.052	180.660	107.570	76.301	85.019	78.694	32.322	-40.000		50.19	1	6.0	10	0.56	0.67	100.00	120.00	84	79	177	1.77	25.36	101	100	1.01	34	130	70	90	1.4	22	1	94	84	120	107	2	1	2	0
1	783.481	62.000	0.021	160.620	102.030	68.177	76.697	72.558	32.324	-40.000		50.18	1	6.0	10	0.56	0.67	100.00	120.00	84	79	177	1.77	25.36	101	100	1.01	34	130	70	90	1.4	22	1	94	84	120	107	2	1	2	0
1	784.781	46.165	0.030	148.330	98.325	64.016	95.323	74.088	32.324	-40.000		50.12	1	6.0	10	0.56	0.67	100.00	120.00	84	79	177	1.77	25.36	101	100	1.01	34	130	70	90	1.4	22	1	94	84	120	107	2	1	2	0
1	784.980	62.000	0.020	130.370	94.603	66.196	68.970	67.338	32.325	-40.000		50.07	1	6.0	10	0.56	0.67	100.00	120.00	84	79	177	1.77	25.36	101	100	1.01	34	130	70	90	1.4	22	1	94	84	120	107	2	1	2	0
1	785.339	62.000	0.053	146.100	111.490	68.772	96.313	84.841	32.329	-40.000		50.12	1	6.0	10	0.56	0.67	100.00	120.00	84	79	177	1.77	25.36	101	100	1.01	34	130	70	90	1.4	22	1	94	84	120	107	2	1	2	0
1	787.080	34.470	0.026	137.120	99.672	65.007	95.917	74.555	32.320	-40.000		49.97	1	6.0	10	0.56	0.67	100.00	120.00	84	79	177	1.77	25.36	101	100	1.01	34	130	70	90	1.4	22	1	94	84	120	107	2	1	2	0
1	788.195	53.814	0.028	134.280	81.136	65.799	96.313	75.671	32.323	-40.000		49.92	1	6.0	10	0.56	0.67	100.00	120.00	84	79	177	1.77	25.36	101	100	1.01	34	130	70	90	1.4	22	1	94	84	120	107	2	1	2	0
1	789.354	51.765	0.024	135.690	61.448	65.799	95.124	74.882	32.316	-40.000		49.47	1	6.0	10	0.56	0.67	100.00	120.00	84	79	177	1.77	25.36	101	100	1.01	34	130	70	90	1.4	22	1	94	84	120	107	2	1	2	0
1	790.275	65.119	0.022	140.000	51.147	64.809	96.116	76.703	32.314	-40.000		49.68	1	6.0	10	0.56	0.67	100.00	120.00	84	79	177	1.77	25.36	101	100	1.01	34	130	70	90	1.4	22	1	94	84	120	107	2	1	2	0
1	791.354	55.646	0.016	143.770	52.138	67.583	95.124	75.609	32.314	-40.000		49.65	1	6.0	10	0.56	0.67	100.00	120.00	84	79	177	1.77	25.36	101	100	1.01	34	130	70	90	1.4	22	1	94	84	120	107	2	1	2	0
1	792.354	59.976	0.014	151.580	68.196	65.799	97.106	76.772	32.312	-40.000		49.55	1	6.0	10	0.56	0.67	100.00	120.00	84	79	177	1.77	25.36	101	100	1.01	34	130	70	90	1.4	22	1	94	84	120	107	2	1	2	0
1	793.291	64.055	0.014	172.050	57.237	67.186	96.512	77.263	32.318	0.000		49.13	1	6.0	10	0.56	0.67	100.00	120.00	84	79	177	1.77	25.36	101	100	1.01	34	130	70	90	1.4	22	1	94	84	120	107	2	1	2	0
1	793.851	62.000	0.023	162.000	41.505	68.177	96.313	79.193	32.321	0.000		49.03	1	6.0	10	0.56	0.67	100.00	120.00	84	79	177	1.77	25.36	101	100	1.01	34	130	70	90	1.4	22	1	94	84	120	107	2	1	2	0
1	794.172	62.000	0.001	194.320	43.105	73.527	82.642	76.076	32.321	0.000		49.12	1	6.0	10	0.56	0.67	100.00	120.00	84	79	177	1.77	25.36	101	100	1.01	34	130	70	90	1.4	22	1	94	84	120	107	2	1	2	0
1	794.770	62.000	0.011	178.650	36.512	67.583	86.010	74.161	32.319	0.000		48.83	1	6.0	10	0.56	0.67	100.00	120.00	84	79	177	1.77	25.36	101	100	1.01	34	130	70	90	1.4	22	1	94	84	120	107	2	1	2	0
1	796.471	35.279	0.011	163.920	32.657	62.035	99.285	72.667	32.320	0.000		48.70	1	6.0	10	0.56	0.67	100.00	120.00	84	79	177	1.77	25.36	101	100	1.01	34	130	70	90	1.4	22	1	94	84	120	107	2	1	2	0
1	797.508	57.892	0.015	167.670	30.883	63.224	95.521	75.395	32.323	0.000		48.62	1	6.0	10	0.56	0.67	100.00	120.00	84	79	177	1.77	25.36	101	100	1.01	34	130	70	90	1.4	22	1	94	84	120	107	2	1	2	0
1	798.587	55.585	0.018	177.660	119.040	66.394	93.738	75.073	32.325	-40.000		48.16	1	6.0	10	0.56	0.67	100.00	120.00	84	79	177	1.77	25.36	101	100	1.01	34	130	70	90	1.4	22	1	94	84	120	107	2	1	2	0
1	799.689	54.447	0.031	181.350	98.261	65.601	94.530	75.192	32.328	-40.000		47.95	1	6.0	10	0.56	0.67	100.00	120.00	84	79	177	1.77	25.36	101	100	1.01	34	130	70	90	1.4	22	1	94	84	120	107	2	1	2	0
1	800.748	56.688	0.033	181.380	83.179	65.601	95.124	75.690	32.325	-40.000		47.58	1	6.0	10	0.56	0.67	100.00	120.00	84	79	177	1.77	25.36	101	100	1.01	34	130	70	90	1.4	22	1	94	84	120	107	2	1	2	0
1	801.084	62.000	0.023	183.180	89.220	65.997	94.927	74.971	32.322	-40.000		47.35	1	6.0	10	0.56	0.67	100.00	120.00	84	79	177	1.77	25.36	101	100	1.01	34	130	70	90	1.4	22	1	94	84	120	107	2	1	2	0
1	801.304	62.000	0.072	185.920	104.830	77.292	94.530	83.062	32.319	-40.000		47.31	1	6.0	10	0.56	0.67	100.00	120.00	84	79	177	1.77	25.36	101	100	1.01	34	130	70	90	1.4	22	1	94	84	120	107	2	1	2	0
1	801.625	62.000	0.024	193.980	111.420	71.744	78.678	75.222	32.319	-40.000		47.34	1	6.0	10	0.56	0.67	100.00	120.00	84	79	177	1.77	25.36	101	100	1.01	34	130	70	90	1.4	22	1	94	84	120	107	2	1	2	0
1	801.826	62.000	0.023	182.820	108.280	68.772	72.933	70.561	32.320	-40.000		47.38	1	6.0	10	0.56	0.67	100.00	120.00	84	79	177	1.77	25.36	101	100	1.01	34	130	70	90	1.4	22	1	94	84	120	107	2	1	2	0
1	803.105	46.889	0.031	178.560	123.810	65.601	96.313	75.268	32.324	-40.000		47.35	1	6.0	10	0.56	0.67	100.00	120.00	84	79	177	1.77	25.36	101	100	1.01	34	130	70	90	1.4	22	1	94	84	120	107	2	1	2	0
1	804.485	43.493	0.028	183.070	130.350	65.799	97.304	74.643	32.320	-40.000		47.38	1	6.0	10	0.56	0.67	100.00	120.00	84	79	177	1.77	25.36	101	100	1.01	34	130	70	90	1.4	22	1	94	84	120	107	2	1	2	0
1	805.783	46.213	0.025	157.540	115.570	63.620	97.106	74.173	32.321	-40.000		47.38	1	6.0	10	0.56	0.67	100.00	120.00	84	79	177	1.77	25.36	101	100	1.01	34	130	70	90	1.4	22	1	94	84	120	107	2	1	2	0
1	807.140	44.209	0.015	144.200	99.781	64.016	96.512	73.549	32.320	-40.000		47.93	1	6.0	10	0.56	0.67	100.00	120.00	84	79	177	1.77	25.36	101	100	1.01	34	130	70	90	1.4	22	1	94	84	120	107	2	1	2	0
1	808.471	45.069	0.013	132.480	88.649	63.422	95.521	72.884	32.317	-40.000		48.42	1	6.0	10	0.56	0.67	100.00	120.00	84	79	177	1.77	25.36	101	100	1.01	34	130	70	90	1.4	22	1	94	84	120	107	2	1	2	0
1	809.815	44.660	0.010	120.740	86.735	63.224	94.332	77.737	32.315	-40.000		48.63	1	6.0	10	0.56	0.67	100.00	120.00	84	79	177	1.77	25.36	101	100	1.01	34	130	70	90	1.4	22	1	94	84	120	107	2	1	2	0
1	810.834	58.876	0.014	120.380	56.999	72.140	79.867	75.492	32.318	0.000		48.69	1	6.0	10	0.56	0.67	100.00	120.00	84	79	177	1.77	25.36	101	100	1.01	34	130	70	90	1.4	22	1	94	84	120	107	2	1	2	0
1	812.175	44.755	0.010	132.200	47.796	65.205	83.632	72.408	32.326	0.000		49.00	1	6.0	10	0.56	0.67	100.00	120.00	84	79	177	1.77	25.36	101	100	1.01	34	130	70	90	1.4	22	1	94	84	120	107	2	1	2	0
1	813.071	66.922	0.017	130.720	43.291	63.422	95.917	76.394	32.328	0.000		49.35	1	6.0	10	0.56	0.67	100.00	120.00	84	79	177	1.77	25.36	101	100	1.01	34	130	70	90	1.4	22	1	94	84	120	107	2	1	2	0
1	814.349	46.946	0.009	150.670	41.645	66.394	95.124	74.872	32.328	0.000		49.58	1	6.0	10	0.56	0.67	100.00	120.00	84	79	177	1.77	25.36	101	100	1.01	34	130	70	90	1.4	22	1	94	84	120	107	2	1	2	0
1	815.368	58.879	0.017	143.140	81.783	64.809	100.670	78.384	32.327	-40.000		49.73	1	6.0	10	0.56	0.67	100.00	120.00	84	79	177	1.77	25.36	101	100	1.01	34	130	70	90	1.4	22	1	94	84	120	107	2	1	2	0
1	816.530	51.628	0.030	145.760	165.980	69.168	98.889	77.666	32.325	-40.000		49.71	1	6.0	10	0.56	0.67	100.00	120.00	84	79	177	1.77	25.36	101	100	1.01	34	130	70	90	1.4	22	1	94	84	120	107	2	1	2	0
1	817.585	56.903	0.030	133.870	123.420	67.979	103.250	79.365	32.329	-40.000		49.90	1	6.0	10	0.56	0.67	100.00	120.00	84	79	177	1.77	25.36	101	100	1.01	34	130	70	90	1.4	22	1	94	84	120	107	2	1	2	0
1	818.728	52.499	0.029	139.870	138.540	68.970	102.460	78.628	32.329	-40.000		49.96	1	6.0	10	0.56	0.67	100.00	120.00	84	79	177	1.77	25.36	101	100	1.01	34	130	70	90	1.4	22	1	94	84	120	107	2	1	2	0
1	819.525	75.279	0.033	111.140	157.020	67.186	101.460	79.301	32.332	-40.000		50.03	1	6.0	10	0.56	0.67	100.00	120.00	84	79	177	1.77	25.36	101	100	1.01	34	130	70	90	1.4	22	1	94	84	120	107	2	1	2	0
1	820.384	69.796	0.025	138.170	161.280	71.744	97.106	77.953	32.329	-40.000		50.08	1	6.0	10	0.56	0.67	100.00	120.00	84	79	177	1.77	25.36	101	100	1.01	34	130	70	90	1.4	22	1	94	84	120	107	2	1	2	0
1	821.405	58.789	0.025	112.840	171.910	70.555	106.020	80.412	32.321	-40.000		50.18	1	6.0	10	0.56	0.67	100.00	120.00	84	79	177	1.77	25.36	101	100	1.01	34	130	70	90	1.4	22	1	94	84	120	107	2	1	2	0
1	822.165	78.974	0.025	110.420	175.740	69.564	108.800	83.272	32.330	-40.000		50.65	1	6.0	10	0.56	0.67	100.00	120.00	84	79	177	1.77	25.36	101	100	1.01	34	130	70	90	1.4	22	1	94	84	120	107	2	1	2	0
1	823.121	62.719	0.013	88.545	162.450	72.140	99.880	78.722	32.323	-40.000		50.95	1	6.0	10	0.56	0.67	100.00	120.00	84	79	177	1.77	25.36	101	100	1.01	34	130	70	90	1.4	22	1	94	84	120	107	2	1	2	0
1	824.224	54.423	0.014	95.849	141.110	69.960	109.190	80.031	32.323	-40.000		51.45	1	6.0	10	0.56	0.67	100.00	120.00	84	79	177	1.77	25.36	101	100	1.01	34	130	70	90	1.4	22	1	94	84	120	107	2	1	2	0
1	825.558	44.966	0.012	91.956	119.770	67.384	110.380	78.329	32.319	-40.000		51.78	1	6.0	10	0.56	0.67	100.00	120.00	84	79	177	1.77	25.36	101	100	1.01	34	130	70	90	1.4	22	1	94	84	120	107	2	1	2	0
1	826.461	66.483	0.017	88.205	106.410	66.196	105.230	79.384	32.326	-40.000		52.21	1	6.0	10	0.56	0.67	100.00	120.00	84	79	177	1.77	25.36	101	100	1.01	34	130	70	90	1.4	22	1	94	84	120	107	2	1	2	0
1	827.839	43.543	0.010	119.970	66.036	65.799	100.670	74.884	32.328	0.000		52.62	1	6.0	10	0.56	0.67	100.00	120.00	84	79	177	1.77	25.36	101	100	1.01	34	130	70	90	1.4	22	1	94	84	120	107	2	1	2	0
1	829.114	47.036	0.013	117.580	43.529	64.611	105.030	76.065	32.331	0.000		52.81	1	6.0	10	0.56	0.67	100.00	120.00	84	79	177	1.77	25.36	101	100	1.01	34	130	70	90	1.4	22	1	94	84	120	107	2	1	2	0
1	829.891	77.208	0.018	132.690	39.534	66.394	101.860	78.941	32.334	0.000		52.88	1	6.0	10	0.56	0.67	100.00	120.00	84	79	177	1.77	25.36	101	100	1.01	34	130	70	90	1.4	22	1	94	84	120	107	2	1	2	0
1	830.613	83.155	0.014	148.740	38.502	71.149	97.899	78.287	32.332	0.000		52.82	1	6.0	10	0.56	0.67	100.00	120.00	84	79	177	1.77	25.36	101	100	1.01	34	130	70	90	1.4	22	1	94	84	120	107	2	1	2	0
1	831.452	71.547	0.015	156.960	36.739	70.951	104.240	80.067	32.330	0.000		52.88	1	6.0	10	0.56	0.67	100.00	120.00	84	79	177	1.77	25.36	101	100	1.01	34	130	70	90	1.4	22	1	94	84	120	107	2	1	2	0
1	832.631	50.862	0.015	157.470	134.740	69.366	107.410	78.364	32.333	-40.000		52.87	1	6.0	10	0.56	0.67	100.00	120.00	84	79	177	1.77	25.36	101	100	1.01	34	130	70	90	1.4	22	1	94	84	120	107	2	1	2	0
1	833.447	73.523	0.031	153.760	107.380	67.979	109.190	81.677	32.331	-40.000		52.83	1	6.0	10	0.56	0.67	100.00	120.00	84	79	177	1.77	25.36	101	100	1.01	34	130	70	90	1.4	22	1	94	84	120	107	2	1	2	0
1	834.526	55.610	0.015	146.530	64.179	68.970	102.650	77.542	32.334	-40.000		53.04	1	6.0	10	0.56	0.67	100.00	120.00	84	79	177	1.77	25.36	101	100	1.01	34	130	70	90	1.4	22	1	94	84	120	107	2	1	2	0
1	835.925	42.890	0.022	144.660	59.995	66.592	109.190	76.964	32.335	-40.000		52.87	1	6.0	10	0.56	0.67	100.00	120.00	84	79	177	1.77	25.36	101	100	1.01	34	130	70	90	1.4	22	1	94	84	120	107	2	1	2	0
1	837.144	49.250	0.019	133.370	55.906	65.403	105.230	76.646	32.330	-40.000		53.19	1	6.0	10	0.56	0.67	100.00	120.00	84	79	177	1.77	25.36	101	100	1.01	34	130	70	90	1.4	22	1	94	84	120	107	2	1	2	0
1	838.122	61.350	0.017	121.170	52.252	66.196	103.640	77.797	32.327	-40.000		53.40	1	6.0	10	0.56	0.67	100.00	120.00	84	79	177	1.77	25.36	101	100	1.01	34	130	70	90	1.4	22	1	94	84	120	107	2	1	2	0
1	838.458	62.000	0.002	110.610	43.219	68.573	103.840	78.314	32.327	-40.000		53.54	1	6.0	10	0.56	0.67	100.00	120.00	84	79	177	1.77	25.36	101	100	1.01	34	130	70	90	1.4	22	1	94	84	120	107	2	1	2	0
1	838.658	62.000	0.060	122.070	55.270	77.292	102.260	85.958	32.327	-40.000		53.23	1	6.0	10	0.56	0.67	100.00	120.00	84	79	177	1.77	25.36	101	100	1.01	34	130	70	90	1.4	22	1	94	84	120	107	2	1	2	0
1	839.441	76.712	0.013	121.590	48.462	71.149	97.899	78.225	32.329	-40.000		53.85	1	6.0	10	0.56	0.67	100.00	120.00	84	79	177	1.77	25.36	101	100	1.01	34	130	70	90	1.4	22	1	94	84	120	107	2	1	2	0
1	840.138	86.019	0.015	99.057	41.902	72.140	100.670	79.803	32.328	-40.000		53.93	1	6.0	10	0.56	0.67	100.00	120.00	84	79	177	1.77	25.36	101	100	1.01	34	130	70	90	1.4	22	1	94	84	120	107	2	1	2	0
1	841.156	58.920	0.013	105.430	39.795	70.555	109.390	80.323	32.324	-40.000		54.11	1	6.0	10	0.56	0.67	100.00	120.00	84	79	177	1.77	25.36	101	100	1.01	34	130	70	90	1.4	22	1	94	84	120	107	2	1	2	0
1	842.213	56.799	0.015	91.859	38.494	68.772	114.940	81.528	32.325	-40.000		54.10	1	6.0	10	0.56	0.67	100.00	120.00	84	79	177	1.77	25.36	101	100	1.01	34	130	70	90	1.4	22	1	94	84	120	107	2	1	2	0
1	843.348	52.840	0.017	88.107	63.331	68.970	110.580	79.486	32.328	-40.000		54.23	1	6.0	10	0.56	0.67	100.00	120.00	84	79	177	1.77	25.36	101	100	1.01	34	130	70	90	1.4	22	1	94	84	120	107	2	1	2	0
1	844.748	42.854	0.015	74.543	48.647	65.799	107.810	76.222	32.327	0.000		54.27	1	6.0	10	0.56	0.67	100.00	120.00	84	79	177	1.77	25.36	101	100	1.01	34	130	70	90	1.4	22	1	94	84	120	107	2	1	2	0
1	845.710	62.424	0.016	79.471	34.144	64.214	104.040	77.813	32.332	0.000		54.66	1	6.0	10	0.56	0.67	100.00	120.00	84	79	177	1.77	25.36	101	100	1.01	34	130	70	90	1.4	22	1	94	84	120	107	2	1	2	0
1	846.884	51.079	0.011	101.670	31.288	66.988	99.880	75.337	32.327	0.000		54.66	1	6.0	10	0.56	0.67	100.00	120.00	84	79	177	1.77	25.36	101	100	1.01	34	130	70	90	1.4	22	1	94	84	120	107	2	1	2	0
1	847.882	60.105	0.014	102.950	30.834	65.799	101.860	77.298	32.332	0.000		54.37	1	6.0	10	0.56	0.67	100.00	120.00	84	79	177	1.77	25.36	101	100	1.01	34	130	70	90	1.4	22	1	94	84	120	107	2	1	2	0
1	849.141	47.667	0.010	133.770	30.308	66.196	100.870	75.669	32.335	-40.000		54.21	1	6.0	10	0.56	0.67	100.00	120.00	84	79	177	1.77	25.36	101	100	1.01	34	130	70	90	1.4	22	1	94	84	120	107	2	1	2	0
1	850.515	43.679	0.018	147.390	136.890	64.214	100.470	74.548	32.338	-40.000		54.17	1	6.0	10	0.56	0.67	100.00	120.00	84	79	177	1.77	25.36	101	100	1.01	34	130	70	90	1.4	22	1	94	84	120	107	2	1	2	0
1	851.915	42.856	0.022	149.330	39.621	63.620	98.691	73.862	32.338	-40.000		54.04	1	6.0	10	0.56	0.67	100.00	120.00	84	79	177	1.77	25.36	101	100	1.01	34	130	70	90	1.4	22	1	94	84	120	107	2	1	2	0
1	852.952	57.867	0.029	160.050	48.102	63.025	97.304	75.780	32.341	-40.000		53.57	1	6.0	10	0.56	0.67	100.00	120.00	84	79	177	1.77	25.36	101	100	1.01	34	130	70	90	1.4	22	1	94	84	120	107	2	1	2	0
1	853.730	77.081	0.029	202.320	56.833	66.988	96.908	78.185	32.338	-40.000		53.58	1	6.0	10	0.56	0.67	100.00	120.00	84	79	177	1.77	25.36	101	100	1.01	34	130	70	90	1.4	22	1	94	84	120	107	2	1	2	0
1	854.451	83.198	0.027	204.390	58.130	71.149	96.512	79.279	32.338	-40.000		53.29	1	6.0	10	0.56	0.67	100.00	120.00	84	79	177	1.77	25.36	101	100	1.01	34	130	70	90	1.4	22	1	94	84	120	107	2	1	2	0
1	854.651	62.000	0.018	204.870	57.007	72.932	90.171	76.588	32.338	-40.000		53.17	1	6.0	10	0.56	0.67	100.00	120.00	84	79	177	1.77	25.36	101	100	1.01	34	130	70	90	1.4	22	1	94	84	120	107	2	1	2	0
1	855.128	62.000	0.027	213.080	61.239	73.329	95.719	80.238	32.337	-40.000		53.24	1	6.0	10	0.56	0.67	100.00	120.00	84	79	177	1.77	25.36	101	100	1.01	34	130	70	90	1.4	22	1	94	84	120	107	2	1	2	0
1	855.509	62.000	0.012	182.230	49.021	66.988	73.329	70.414	32.337	-40.000		53.13	1	6.0	10	0.56	0.67	100.00	120.00	84	79	177	1.77	25.36	101	100	1.01	34	130	70	90	1.4	22	1	94	84	120	107	2	1	2	0
1	855.709	62.000	0.000	161.010	41.505	65.007	69.366	66.516	32.337	-40.000		53.69	1	6.0	10	0.56	0.67	100.00	120.00	84	79	177	1.77	25.36	101	100	1.01	34	130	70	90	1.4	22	1	94	84	120	107	2	1	2	0
1	858.103	25.060	0.015	154.060	38.055	61.836	101.860	75.511	32.336	-40.000		53.45	1	6.0	10	0.56	0.67	100.00	120.00	84	79	177	1.77	25.36	101	100	1.01	34	130	70	90	1.4	22	1	94	84	120	107	2	1	2	0
1	859.021	65.336	0.017	143.090	36.122	64.214	98.295	77.604	32.337	-40.000		53.79	1	6.0	10	0.56	0.67	100.00	120.00	84	79	177	1.77	25.36	101	100	1.01	34	130	70	90	1.4	22	1	94	84	120	107	2	1	2	0
1	860.415	43.058	0.009	144.020	56.783	64.214	97.106	74.331	32.340	-40.000		53.91	1	6.0	10	0.56	0.67	100.00	120.00	84	79	177	1.77	25.36	101	100	1.01	34	130	70	90	1.4	22	1	94	84	120	107	2	1	2	0
1	861.498	55.402	0.015	138.850	45.507	62.827	97.899	75.834	32.342	0.000		53.94	1	6.0	10	0.56	0.67	100.00	120.00	84	79	177	1.77	25.36	101	100	1.01	34	130	70	90	1.4	22	1	94	84	120	107	2	1	2	0
1	862.255	79.265	0.018	165.100	34.965	66.394	95.917	77.994	32.340	0.000		53.41	1	6.0	10	0.56	0.67	100.00	120.00	84	79	177	1.77	25.36	101	100	1.01	34	130	70	90	1.4	22	1	94	84	120	107	2	1	2	0
1	863.274	58.863	0.011	172.530	29.991	68.177	93.935	76.075	32.341	0.000		53.40	1	6.0	10	0.56	0.67	100.00	120.00	84	79	177	1.77	25.36	101	100	1.01	34	130	70	90	1.4	22	1	94	84	120	107	2	1	2	0
1	864.070	75.345	0.019	175.590	29.654	65.997	99.088	79.501	32.341	0.000		53.02	1	6.0	10	0.56	0.67	100.00	120.00	84	79	177	1.77	25.36	101	100	1.01	34	130	70	90	1.4	22	1	94	84	120	107	2	1	2	0
1	865.345	47.083	0.009	193.470	29.151	64.809	96.512	75.064	32.340	0.000		52.87	1	6.0	10	0.56	0.67	100.00	120.00	84	79	177	1.77	25.36	101	100	1.01	34	130	70	90	1.4	22	1	94	84	120	107	2	1	2	0
1	866.748	42.752	0.018	200.370	123.290	63.422	98.691	74.104	32.341	-40.000		52.67	1	6.0	10	0.56	0.67	100.00	120.00	84	79	177	1.77	25.36	101	100	1.01	34	130	70	90	1.4	22	1	94	84	120	107	2	1	2	0
1	867.662	65.673	0.034	204.780	65.813	62.431	94.927	75.286	32.343	-40.000		52.38	1	6.0	10	0.56	0.67	100.00	120.00	84	79	177	1.77	25.36	101	100	1.01	34	130	70	90	1.4	22	1	94	84	120	107	2	1	2	0
1	868.004	62.000	0.022	216.090	57.063	67.186	92.350	75.227	32.342	-40.000		52.43	1	6.0	10	0.56	0.67	100.00	120.00	84	79	177	1.77	25.36	101	100	1.01	34	130	70	90	1.4	22	1	94	84	120	107	2	1	2	0
1	868.283	62.000	0.052	251.030	76.643	74.121	90.766	78.658	32.341	-40.000		52.20	1	6.0	10	0.56	0.67	100.00	120.00	84	79	177	1.77	25.36	101	100	1.01	34	130	70	90	1.4	22	1	94	84	120	107	2	1	2	0
1	868.643	62.000	0.024	238.060	68.971	67.781	74.914	71.175	32.340	-40.000		51.64	1	6.0	10	0.56	0.67	100.00	120.00	84	79	177	1.77	25.36	101	100	1.01	34	130	70	90	1.4	22	1	94	84	120	107	2	1	2	0
1	869.783	52.634	0.034	228.880	88.021	64.016	95.124	74.758	32.341	-40.000		51.57	1	6.0	10	0.56	0.67	100.00	120.00	84	79	177	1.77	25.36	101	100	1.01	34	130	70	90	1.4	22	1	94	84	120	107	2	1	2	0
1	871.178	43.030	0.032	250.570	111.330	64.412	95.719	73.766	32.342	-40.000		51.44	1	6.0	10	0.56	0.67	100.00	120.00	84	79	177	1.77	25.36	101	100	1.01	34	130	70	90	1.4	22	1	94	84	120	107	2	1	2	0
1	872.338	51.722	0.032	245.330	124.270	62.233	94.927	74.231	32.342	-40.000		51.39	1	6.0	10	0.56	0.67	100.00	120.00	84	79	177	1.77	25.36	101	100	1.01	34	130	70	90	1.4	22	1	94	84	120	107	2	1	2	0
1	873.435	54.691	0.028	242.620	135.350	64.214	95.124	74.473	32.344	-40.000		51.32	1	6.0	10	0.56	0.67	100.00	120.00	84	79	177	1.77	25.36	101	100	1.01	34	130	70	90	1.4	22	1	94	84	120	107	2	1	2	0
1	874.132	86.109	0.031	250.970	134.600	65.205	95.124	76.966	32.340	-40.000		51.08	1	6.0	10	0.56	0.67	100.00	120.00	84	79	177	1.77	25.36	101	100	1.01	34	130	70	90	1.4	22	1	94	84	120	107	2	1	2	0
1	874.532	62.000	0.008	246.600	143.920	67.583	74.320	70.797	32.340	-40.000		50.79	1	6.0	10	0.56	0.67	100.00	120.00	84	79	177	1.77	25.36	101	100	1.01	34	130	70	90	1.4	22	1	94	84	120	107	2	1	2	0
1	875.888	44.247	0.013	228.700	129.460	62.233	93.738	71.962	32.341	-40.000		50.71	1	6.0	10	0.56	0.67	100.00	120.00	84	79	177	1.77	25.36	101	100	1.01	34	130	70	90	1.4	22	1	94	84	120	107	2	1	2	0
1	876.885	60.192	0.013	242.570	152.100	65.205	93.738	74.431	32.343	-40.000		50.36	1	6.0	10	0.56	0.67	100.00	120.00	84	79	177	1.77	25.36	101	100	1.01	34	130	70	90	1.4	22	1	94	84	120	107	2	1	2	0
1	878.124	48.433	0.010	239.830	119.400	64.809	93.935	73.255	32.343	0.000		50.20	1	6.0	10	0.56	0.67	100.00	120.00	84	79	177	1.77	25.36	101	100	1.01	34	130	70	90	1.4	22	1	94	84	120	107	2	1	2	0
1	879.406	46.783	0.011	234.210	87.503	63.025	94.332	72.862	32.343	0.000		50.01	1	6.0	10	0.56	0.67	100.00	120.00	84	79	177	1.77	25.36	101	100	1.01	34	130	70	90	1.4	22	1	94	84	120	107	2	1	2	0
1	880.505	54.614	0.013	237.290	74.607	62.431	92.747	73.361	32.344	0.000		49.63	1	6.0	10	0.56	0.67	100.00	120.00	84	79	177	1.77	25.36	101	100	1.01	34	130	70	90	1.4	22	1	94	84	120	107	2	1	2	0
1	881.881	43.587	0.010	268.560	74.589	63.422	92.549	72.018	32.345	0.000		48.84	1	6.0	10	0.56	0.67	100.00	120.00	84	79	177	1.77	25.36	101	100	1.01	34	130	70	90	1.4	22	1	94	84	120	107	2	1	2	0
1	882.978	54.701	0.013	255.420	65.404	61.440	91.360	72.919	32.344	0.000		48.61	1	6.0	10	0.56	0.67	100.00	120.00	84	79	177	1.77	25.36	101	100	1.01	34	130	70	90	1.4	22	1	94	84	120	107	2	1	2	0
1	884.257	46.901	0.024	270.190	202.020	64.412	91.955	72.638	32.345	-40.000		47.79	1	6.0	10	0.56	0.67	100.00	120.00	84	79	177	1.77	25.36	101	100	1.01	34	130	70	90	1.4	22	1	94	84	120	107	2	1	2	0
1	885.497	48.394	0.029	270.400	155.340	62.629	92.350	72.886	32.344	-40.000		47.42	1	6.0	10	0.56	0.67	100.00	120.00	84	79	177	1.77	25.36	101	100	1.01	34	130	70	90	1.4	22	1	94	84	120	107	2	1	2	0
1	886.595	54.677	0.032	281.220	172.250	63.025	91.955	73.834	32.345	-40.000		47.23	1	6.0	10	0.56	0.67	100.00	120.00	84	79	177	1.77	25.36	101	100	1.01	34	130	70	90	1.4	22	1	94	84	120	107	2	1	2	0
1	887.948	44.328	0.030	311.550	177.840	64.809	92.549	78.169	32.345	-40.000		46.95	1	6.0	10	0.56	0.67	100.00	120.00	84	79	177	1.77	25.36	101	100	1.01	34	130	70	90	1.4	22	1	94	84	120	107	2	1	2	0
1	888.951	59.836	0.033	290.930	188.990	72.734	79.867	75.946	32.345	-40.000		46.71	1	6.0	10	0.56	0.67	100.00	120.00	84	79	177	1.77	25.36	101	100	1.01	34	130	70	90	1.4	22	1	94	84	120	107	2	1	2	0
1	890.045	54.846	0.030	304.930	192.260	67.781	83.632	73.581	32.345	-40.000		46.69	1	6.0	10	0.56	0.67	100.00	120.00	84	79	177	1.77	25.36	101	100	1.01	34	130	70	90	1.4	22	1	94	84	120	107	2	1	2	0
1	891.409	44.002	0.028	312.280	187.660	64.611	94.332	73.500	32.345	-40.000		46.66	1	6.0	10	0.56	0.67	100.00	120.00	84	79	177	1.77	25.36	101	100	1.01	34	130	70	90	1.4	22	1	94	84	120	107	2	1	2	0
1	892.326	65.366	0.033	296.670	165.520	63.224	94.332	75.929	32.345	-40.000		46.67	1	6.0	10	0.56	0.67	100.00	120.00	84	79	177	1.77	25.36	101	100	1.01	34	130	70	90	1.4	22	1	94	84	120	107	2	1	2	0
1	893.484	51.812	0.025	332.010	160.650	66.592	93.341	74.858	32.343	-40.000		46.72	1	6.0	10	0.56	0.67	100.00	120.00	84	79	177	1.77	25.36	101	100	1.01	34	130	70	90	1.4	22	1	94	84	120	107	2	1	2	0
1	894.278	75.591	0.020	335.780	151.690	65.403	96.313	78.068	32.344	-40.000		47.25	1	6.0	10	0.56	0.67	100.00	120.00	84	79	177	1.77	25.36	101	100	1.01	34	130	70	90	1.4	22	1	94	84	120	107	2	1	2	0
1	895.658	43.475	0.008	341.340	103.360	64.412	91.360	72.857	32.345	0.000		47.27	1	6.0	10	0.56	0.67	100.00	120.00	84	79	177	1.77	25.36	101	100	1.01	34	130	70	90	1.4	22	1	94	84	120	107	2	1	2	0
1	897.021	44.039	0.016	300.790	75.258	62.827	98.295	75.159	32.345	0.000		47.48	1	6.0	10	0.56	0.67	100.00	120.00	84	79	177	1.77	25.36	101	100	1.01	34	130	70	90	1.4	22	1	94	84	120	107	2	1	2	0
1	897.878	69.968	0.021	316.510	62.953	64.214	97.899	78.256	32.345	0.000		47.71	1	6.0	10	0.56	0.67	100.00	120.00	84	79	177	1.77	25.36	101	100	1.01	34	130	70	90	1.4	22	1	94	84	120	107	2	1	2	0
1	898.692	73.776	0.014	357.640	70.662	70.357	93.738	77.315	32.345	0.000		47.85	1	6.0	10	0.56	0.67	100.00	120.00	84	79	177	1.77	25.36	101	100	1.01	34	130	70	90	1.4	22	1	94	84	120	107	2	1	2	0
1	899.475	76.594	0.016	341.240	69.376	68.772	96.313	78.431	32.345	0.000		48.23	1	6.0	10	0.56	0.67	100.00	120.00	84	79	177	1.77	25.36	101	100	1.01	34	130	70	90	1.4	22	1	94	84	120	107	2	1	2	0
1	900.451	61.441	0.019	287.680	121.290	71.744	101.860	80.388	32.345	-40.000		48.24	1	6.0	10	0.56	0.67	100.00	120.00	84	79	177	1.77	25.36	101	100	1.01	34	130	70	90	1.4	22	1	94	84	120	107	2	1	2	0
1	901.851	42.877	0.031	255.400	140.820	66.790	106.620	78.620	32.345	-40.000		48.39	1	6.0	10	0.56	0.67	100.00	120.00	84	79	177	1.77	25.36	101	100	1.01	34	130	70	90	1.4	22	1	94	84	120	107	2	1	2	0
1	902.970	53.597	0.034	182.040	112.550	65.601	103.050	78.732	32.345	-40.000		48.60	1	6.0	10	0.56	0.67	100.00	120.00	84	79	177	1.77	25.36	101	100	1.01	34	130	70	90	1.4	22	1	94	84	120	107	2	1	2	0
1	904.328	44.183	0.031	174.570	108.860	67.781	101.660	77.263	32.345	-40.000		48.69	1	6.0	10	0.56	0.67	100.00	120.00	84	79	177	1.77	25.36	101	100	1.01	34	130	70	90	1.4	22	1	94	84	120	107	2	1	2	0
1	905.389	56.558	0.034	154.900	111.290	66.196	104.240	79.795	32.345	-40.000		49.05	1	6.0	10	0.56	0.67	100.00	120.00	84	79	177	1.77	25.36	101	100	1.01	34	130	70	90	1.4	22	1	94	84	120	107	2	1	2	0
1	906.465	55.784	0.029	142.980	91.282	70.951	101.460	78.955	32.345	-40.000		49.53	1	6.0	10	0.56	0.67	100.00	120.00	84	79	177	1.77	25.36	101	100	1.01	34	130	70	90	1.4	22	1	94	84	120	107	2	1	2	0
1	907.683	49.249	0.025	160.590	57.967	67.979	103.840	77.867	32.345	-40.000		50.00	1	6.0	10	0.56	0.67	100.00	120.00	84	79	177	1.77	25.36	101	100	1.01	34	130	70	90	1.4	22	1	94	84	120	107	2	1	2	0
1	908.368	87.625	0.026	139.180	46.196	66.988	106.020	81.675	32.345	-40.000		50.27	1	6.0	10	0.56	0.67	100.00	120.00	84	79	177	1.77	25.36	101	100	1.01	34	130	70	90	1.4	22	1	94	84	120	107	2	1	2	0
1	909.185	73.460	0.016	128.200	42.133	70.555	93.738	76.895	32.345	-40.000		50.49	1	6.0	10	0.56	0.67	100.00	120.00	84	79	177	1.77	25.36	101	100	1.01	34	130	70	90	1.4	22	1	94	84	120	107	2	1	2	0
1	910.101	65.480	0.016	131.050	41.104	69.168	104.830	79.308	32.345	-40.000		50.96	1	6.0	10	0.56	0.67	100.00	120.00	84	79	177	1.77	25.36	101	100	1.01	34	130	70	90	1.4	22	1	94	84	120	107	2	1	2	0
1	911.180	55.605	0.014	140.980	63.063	70.159	109.790	79.603	32.345	-40.000		51.42	1	6.0	10	0.56	0.67	100.00	120.00	84	79	177	1.77	25.36	101	100	1.01	34	130	70	90	1.4	22	1	94	84	120	107	2	1	2	0
1	912.478	46.234	0.013	115.430	52.846	67.979	110.980	77.867	32.345	0.000		51.59	1	6.0	10	0.56	0.67	100.00	120.00	84	79	177	1.77	25.36	101	100	1.01	34	130	70	90	1.4	22	1	94	84	120	107	2	1	2	0
1	913.376	66.796	0.016	122.550	34.118	67.186	106.420	79.274	32.345	0.000		51.88	1	6.0	10	0.56	0.67	100.00	120.00	84	79	177	1.77	25.36	101	100	1.01	34	130	70	90	1.4	22	1	94	84	120	107	2	1	2	0
1	914.555	50.893	0.010	125.510	29.817	67.384	101.070	75.188	32.345	0.000		51.99	1	6.0	10	0.56	0.67	100.00	120.00	84	79	177	1.77	25.36	101	100	1.01	34	130	70	90	1.4	22	1	94	84	120	107	2	1	2	0
1	915.937	43.396	0.012	86.275	27.751	65.403	106.620	75.484	32.345	0.000		52.39	1	6.0	10	0.56	0.67	100.00	120.00	84	79	177	1.77	25.36	101	100	1.01	34	130	70	90	1.4	22	1	94	84	120	107	2	1	2	0
1	917.053	53.804	0.013	90.265	28.496	65.007	102.460	75.384	32.346	0.000		52.64	1	6.0	10	0.56	0.67	100.00	120.00	84	79	177	1.77	25.36	101	100	1.01	34	130	70	90	1.4	22	1	94	84	120	107	2	1	2	0
1	917.934	68.059	0.026	73.279	196.110	65.799	102.260	76.762	32.345	-40.000		52.46	1	6.0	10	0.56	0.67	100.00	120.00	84	79	177	1.77	25.36	101	100	1.01	34	130	70	90	1.4	22	1	94	84	120	107	2	1	2	0
1	919.248	45.661	0.015	64.891	38.426	64.412	99.682	72.816	32.345	-40.000		52.68	1	6.0	10	0.56	0.67	100.00	120.00	84	79	177	1.77	25.36	101	100	1.01	34	130	70	90	1.4	22	1	94	84	120	107	2	1	2	0
1	920.170	65.069	0.029	66.130	44.414	63.620	102.850	76.500	32.345	-40.000		52.52	1	6.0	10	0.56	0.67	100.00	120.00	84	79	177	1.77	25.36	101	100	1.01	34	130	70	90	1.4	22	1	94	84	120	107	2	1	2	0
1	921.085	65.595	0.027	96.622	52.346	67.781	99.682	76.007	32.345	-40.000		52.73	1	6.0	10	0.56	0.67	100.00	120.00	84	79	177	1.77	25.36	101	100	1.01	34	130	70	90	1.4	22	1	94	84	120	107	2	1	2	0
1	921.647	62.000	0.036	88.355	52.483	67.186	104.240	80.655	32.345	-40.000		52.72	1	6.0	10	0.56	0.67	100.00	120.00	84	79	177	1.77	25.36	101	100	1.01	34	130	70	90	1.4	22	1	94	84	120	107	2	1	2	0
1	921.946	62.000	0.013	111.330	57.941	72.140	76.301	73.943	32.345	-40.000		52.72	1	6.0	10	0.56	0.67	100.00	120.00	84	79	177	1.77	25.36	101	100	1.01	34	130	70	90	1.4	22	1	94	84	120	107	2	1	2	0
1	922.925	61.288	0.018	83.364	48.794	64.809	84.425	70.337	32.345	-40.000		52.72	1	6.0	10	0.56	0.67	100.00	120.00	84	79	177	1.77	25.36	101	100	1.01	34	130	70	90	1.4	22	1	94	84	120	107	2	1	2	0
1	924.105	50.862	0.021	111.930	42.020	63.620	110.580	77.280	32.345	-40.000		52.84	1	6.0	10	0.56	0.67	100.00	120.00	84	79	177	1.77	25.36	101	100	1.01	34	130	70	90	1.4	22	1	94	84	120	107	2	1	2	0
1	924.925	73.106	0.022	104.190	41.819	65.997	106.620	78.997	32.345	-40.000		52.98	1	6.0	10	0.56	0.67	100.00	120.00	84	79	177	1.77	25.36	101	100	1.01	34	130	70	90	1.4	22	1	94	84	120	107	2	1	2	0
1	925.723	75.202	0.016	106.330	43.415	69.366	98.096	76.081	32.345	-40.000		53.31	1	6.0	10	0.56	0.67	100.00	120.00	84	79	177	1.77	25.36	101	100	1.01	34	130	70	90	1.4	22	1	94	84	120	107	2	1	2	0
1	926.381	91.162	0.019	88.550	41.021	68.177	102.060	78.674	32.345	-40.000		53.35	1	6.0	10	0.56	0.67	100.00	120.00	84	79	177	1.77	25.36	101	100	1.01	34	130	70	90	1.4	22	1	94	84	120	107	2	1	2	0
1	927.258	68.425	0.013	126.480	42.432	71.149	102.060	77.690	32.345	-40.000		53.52	1	6.0	10	0.56	0.67	100.00	120.00	84	79	177	1.77	25.36	101	100	1.01	34	130	70	90	1.4	22	1	94	84	120	107	2	1	2	0
1	928.116	69.971	0.017	109.220	65.075	69.168	113.350	81.689	32.346	-40.000		53.83	1	6.0	10	0.56	0.67	100.00	120.00	84	79	177	1.77	25.36	101	100	1.01	34	130	70	90	1.4	22	1	94	84	120	107	2	1	2	0
1	928.878	78.741	0.016	110.510	61.773	69.762	107.210	80.272	32.345	0.000		53.84	1	6.0	10	0.56	0.67	100.00	120.00	84	79	177	1.77	25.36	101	100	1.01	34	130	70	90	1.4	22	1	94	84	120	107	2	1	2	0
1	930.154	47.013	0.009	119.180	40.949	66.394	102.260	74.944	32.346	0.000		53.89	1	6.0	10	0.56	0.67	100.00	120.00	84	79	177	1.77	25.36	101	100	1.01	34	130	70	90	1.4	22	1	94	84	120	107	2	1	2	0
1	930.915	78.846	0.023	111.800	34.008	65.403	112.160	81.812	32.346	0.000		53.92	1	6.0	10	0.56	0.67	100.00	120.00	84	79	177	1.77	25.36	101	100	1.01	34	130	70	90	1.4	22	1	94	84	120	107	2	1	2	0
1	931.813	66.846	0.012	129.420	32.154	69.960	101.070	76.893	32.347	0.000		53.65	1	6.0	10	0.56	0.67	100.00	120.00	84	79	177	1.77	25.36	101	100	1.01	34	130	70	90	1.4	22	1	94	84	120	107	2	1	2	0
1	932.751	63.933	0.014	130.330	30.774	68.177	106.020	78.728	32.348	0.000		53.46	1	6.0	10	0.56	0.67	100.00	120.00	84	79	177	1.77	25.36	101	100	1.01	34	130	70	90	1.4	22	1	94	84	120	107	2	1	2	0
1	933.453	85.492	0.020	161.810	33.660	68.772	107.810	81.586	32.347	0.000		53.41	1	6.0	10	0.56	0.67	100.00	120.00	84	79	177	1.77	25.36	101	100	1.01	34	130	70	90	1.4	22	1	94	84	120	107	2	1	2	0
1	934.350	66.903	0.011	166.500	82.226	70.555	102.650	78.142	32.349	-40.000		53.31	1	6.0	10	0.56	0.67	100.00	120.00	84	79	177	1.77	25.36	101	100	1.01	34	130	70	90	1.4	22	1	94	84	120	107	2	1	2	0
1	935.192	71.233	0.034	161.490	149.710	68.573	109.190	80.572	32.352	-40.000		52.81	1	6.0	10	0.56	0.67	100.00	120.00	84	79	177	1.77	25.36	101	100	1.01	34	130	70	90	1.4	22	1	94	84	120	107	2	1	2	0
1	935.951	79.029	0.031	173.100	64.380	70.555	105.230	80.501	32.353	-40.000		52.84	1	6.0	10	0.56	0.67	100.00	120.00	84	79	177	1.77	25.36	101	100	1.01	34	130	70	90	1.4	22	1	94	84	120	107	2	1	2	0
1	937.409	41.155	0.027	172.400	62.216	65.007	104.830	75.236	32.349	-40.000		52.80	1	6.0	10	0.56	0.67	100.00	120.00	84	79	177	1.77	25.36	101	100	1.01	34	130	70	90	1.4	22	1	94	84	120	107	2	1	2	0
1	938.328	65.324	0.038	162.720	75.761	64.016	109.190	79.625	32.349	-40.000		52.78	1	6.0	10	0.56	0.67	100.00	120.00	84	79	177	1.77	25.36	101	100	1.01	34	130	70	90	1.4	22	1	94	84	120	107	2	1	2	0
1	939.606	46.928	0.029	176.680	82.864	66.394	101.070	75.205	32.350	-40.000		52.71	1	6.0	10	0.56	0.67	100.00	120.00	84	79	177	1.77	25.36	101	100	1.01	34	130	70	90	1.4	22	1	94	84	120	107	2	1	2	0
1	940.664	56.699	0.034	176.860	73.150	64.809	103.640	77.217	32.348	-40.000		52.70	1	6.0	10	0.56	0.67	100.00	120.00	84	79	177	1.77	25.36	101	100	1.01	34	130	70	90	1.4	22	1	94	84	120	107	2	1	2	0
1	941.784	53.604	0.031	182.120	68.835	67.186	102.260	76.498	32.348	-40.000		52.65	1	6.0	10	0.56	0.67	100.00	120.00	84	79	177	1.77	25.36	101	100	1.01	34	130	70	90	1.4	22	1	94	84	120	107	2	1	2	0
1	942.761	61.422	0.033	181.110	61.449	66.196	100.280	76.846	32.349	-40.000		52.68	1	6.0	10	0.56	0.67	100.00	120.00	84	79	177	1.77	25.36	101	100	1.01	34	130	70	90	1.4	22	1	94	84	120	107	2	1	2	0
1	943.698	63.992	0.032	189.980	61.625	67.979	100.080	77.449	32.348	-40.000		52.71	1	6.0	10	0.56	0.67	100.00	120.00	84	79	177	1.77	25.36	101	100	1.01	34	130	70	90	1.4	22	1	94	84	120	107	2	1	2	0
1	945.062	43.987	0.020	196.130	71.150	64.214	100.870	74.745	32.348	-40.000		52.75	1	6.0	10	0.56	0.67	100.00	120.00	84	79	177	1.77	25.36	101	100	1.01	34	130	70	90	1.4	22	1	94	84	120	107	2	1	2	0
1	945.920	69.976	0.023	194.780	66.884	62.827	100.080	76.864	32.349	0.000		52.73	1	6.0	10	0.56	0.67	100.00	120.00	84	79	177	1.77	25.36	101	100	1.01	34	130	70	90	1.4	22	1	94	84	120	107	2	1	2	0
1	947.294	43.643	0.010	200.090	48.917	63.025	95.124	72.507	32.349	0.000		52.65	1	6.0	10	0.56	0.67	100.00	120.00	84	79	177	1.77	25.36	101	100	1.01	34	130	70	90	1.4	22	1	94	84	120	107	2	1	2	0
1	948.514	49.181	0.018	193.990	37.706	61.638	96.710	73.201	32.350	0.000		52.24	1	6.0	10	0.56	0.67	100.00	120.00	84	79	177	1.77	25.36	101	100	1.01	34	130	70	90	1.4	22	1	94	84	120	107	2	1	2	0
1	949.416	66.558	0.021	201.400	35.404	63.025	94.728	74.597	32.353	0.000		51.65	1	6.0	10	0.56	0.67	100.00	120.00	84	79	177	1.77	25.36	101	100	1.01	34	130	70	90	1.4	22	1	94	84	120	107	2	1	2	0
1	950.315	66.737	0.017	222.860	35.523	65.799	92.351	74.373	32.351	0.000		51.53	1	6.0	10	0.56	0.67	100.00	120.00	84	79	177	1.77	25.36	101	100	1.01	34	130	70	90	1.4	22	1	94	84	120	107	2	1	2	0
1	950.634	62.000	0.001	206.100	37.052	65.601	94.530	73.942	32.352	0.000		51.41	1	6.0	10	0.56	0.67	100.00	120.00	84	79	177	1.77	25.36	101	100	1.01	34	130	70	90	1.4	22	1	94	84	120	107	2	1	2	0
1	950.951	62.000	0.046	252.410	38.675	74.121	93.936	79.828	32.353	0.000		51.34	1	6.0	10	0.56	0.67	100.00	120.00	84	79	177	1.77	25.36	101	100	1.01	34	130	70	90	1.4	22	1	94	84	120	107	2	1	2	0
1	951.152	62.000	0.010	238.400	92.080	71.347	74.716	72.817	32.354	-40.000		51.32	1	6.0	10	0.56	0.67	100.00	120.00	84	79	177	1.77	25.36	101	100	1.01	34	130	70	90	1.4	22	1	94	84	120	107	2	1	2	0
1	952.810	36.178	0.033	212.530	138.820	61.242	94.332	70.807	32.353	-40.000		50.54	1	6.0	10	0.56	0.67	100.00	120.00	84	79	177	1.77	25.36	101	100	1.01	34	130	70	90	1.4	22	1	94	84	120	107	2	1	2	0
1	954.211	42.831	0.037	225.080	96.861	61.837	92.747	71.173	32.350	-40.000		50.17	1	6.0	10	0.56	0.67	100.00	120.00	84	79	177	1.77	25.36	101	100	1.01	34	130	70	90	1.4	22	1	94	84	120	107	2	1	2	0
1	955.605	43.047	0.040	215.210	114.540	60.251	91.162	70.270	32.357	-40.000		49.92	1	6.0	10	0.56	0.67	100.00	120.00	84	79	177	1.77	25.36	101	100	1.01	34	130	70	90	1.4	22	1	94	84	120	107	2	1	2	0
1	960.606	11.998	0.040	234.940	152.510	60.251	89.378	70.625	32.356	-40.000		48.93	1	6.0	10	0.56	0.67	100.00	120.00	84	79	177	1.77	25.36	101	100	1.01	34	130	70	90	1.4	22	1	94	84	120	107	2	1	2	0
1	960.880	62.000	0.076	271.970	179.660	74.518	90.171	82.272	32.352	-40.000		48.51	1	6.0	10	0.56	0.67	100.00	120.00	84	79	177	1.77	25.36	101	100	1.01	34	130	70	90	1.4	22	1	94	84	120	107	2	1	2	0
1	961.121	62.000	0.034	292.970	206.870	70.951	75.310	73.111	32.353	-40.000		48.20	1	6.0	10	0.56	0.67	100.00	120.00	84	79	177	1.77	25.36	101	100	1.01	34	130	70	90	1.4	22	1	94	84	120	107	2	1	2	0
1	961.498	62.000	0.026	250.950	186.980	64.611	71.546	67.986	32.354	-40.000		47.96	1	6.0	10	0.56	0.67	100.00	120.00	84	79	177	1.77	25.36	101	100	1.01	34	130	70	90	1.4	22	1	94	84	120	107	2	1	2	0
1	962.818	45.456	0.029	255.640	180.160	62.233	89.973	71.111	32.359	0.000		47.62	1	6.0	10	0.56	0.67	100.00	120.00	84	79	177	1.77	25.36	101	100	1.01	34	130	70	90	1.4	22	1	94	84	120	107	2	1	2	0
1	963.875	56.756	0.032	268.220	141.160	62.035	89.577	74.848	32.360	0.000		47.33	1	6.0	10	0.56	0.67	100.00	120.00	84	79	177	1.77	25.36	101	100	1.01	34	130	70	90	1.4	22	1	94	84	120	107	2	1	2	0
1	965.053	50.902	0.030	270.980	130.020	74.518	82.047	78.993	32.367	0.000		47.14	1	6.0	10	0.56	0.67	100.00	120.00	84	79	177	1.77	25.36	101	100	1.01	34	130	70	90	1.4	22	1	94	84	120	107	2	1	2	0
1	965.916	69.598	0.035	280.070	127.760	71.545	82.047	76.686	32.368	0.000		46.46	1	6.0	10	0.56	0.67	100.00	120.00	84	79	177	1.77	25.36	101	100	1.01	34	130	70	90	1.4	22	1	94	84	120	107	2	1	2	0
1	967.294	43.533	0.027	293.320	122.620	61.837	78.481	69.706	32.366	0.000		46.07	1	6.0	10	0.56	0.67	100.00	120.00	84	79	177	1.77	25.36	101	100	1.01	34	130	70	90	1.4	22	1	94	84	120	107	2	1	2	0
1	968.272	61.343	0.035	290.100	136.900	60.251	89.775	72.822	32.368	-40.000		45.94	1	6.0	10	0.56	0.67	100.00	120.00	84	79	177	1.77	25.36	101	100	1.01	34	130	70	90	1.4	22	1	94	84	120	107	2	1	2	0
1	969.469	50.109	0.047	321.430	256.340	63.620	89.577	72.068	32.370	-40.000		45.91	1	6.0	10	0.56	0.67	100.00	120.00	84	79	177	1.77	25.36	101	100	1.01	34	130	70	90	1.4	22	1	94	84	120	107	2	1	2	0
1	970.605	52.807	0.048	311.510	290.320	62.233	90.964	72.751	32.369	-40.000		45.62	1	6.0	10	0.56	0.67	100.00	120.00	84	79	177	1.77	25.36	101	100	1.01	34	130	70	90	1.4	22	1	94	84	120	107	2	1	2	0
1	971.488	68.019	0.054	318.180	314.450	63.224	90.964	74.457	32.365	-40.000		45.44	1	6.0	10	0.56	0.67	100.00	120.00	84	79	177	1.77	25.36	101	100	1.01	34	130	70	90	1.4	22	1	94	84	120	107	2	1	2	0
1	971.824	62.000	0.039	313.690	316.010	66.790	90.171	73.303	32.366	-40.000		45.32	1	6.0	10	0.56	0.67	100.00	120.00	84	79	177	1.77	25.36	101	100	1.01	34	130	70	90	1.4	22	1	94	84	120	107	2	1	2	0
1	972.045	62.000	0.086	366.250	374.760	75.706	89.973	80.456	32.366	-40.000		45.61	1	6.0	10	0.56	0.67	100.00	120.00	84	79	177	1.77	25.36	101	100	1.01	34	130	70	90	1.4	22	1	94	84	120	107	2	1	2	0
1	972.345	62.000	0.043	362.820	366.180	70.158	76.301	73.074	32.365	-40.000		45.36	1	6.0	10	0.56	0.67	100.00	120.00	84	79	177	1.77	25.36	101	100	1.01	34	130	70	90	1.4	22	1	94	84	120	107	2	1	2	0
1	972.622	62.000	0.038	334.910	343.040	65.799	70.357	68.045	32.365	-40.000		45.42	1	6.0	10	0.56	0.67	100.00	120.00	84	79	177	1.77	25.36	101	100	1.01	34	130	70	90	1.4	22	1	94	84	120	107	2	1	2	0
1	973.900	46.955	0.049	325.270	364.980	61.638	92.549	72.409	32.367	-40.000		45.45	1	6.0	10	0.56	0.67	100.00	120.00	84	79	177	1.77	25.36	101	100	1.01	34	130	70	90	1.4	22	1	94	84	120	107	2	1	2	0
1	975.279	43.506	0.037	362.040	405.340	62.827	92.152	72.215	32.364	-40.000	3.000	45.44	1	6.0	10	0.56	0.67	100.00	120.00	84	79	177	1.77	25.36	101	100	1.01	34	130	70	90	1.4	22	1	94	84	120	107	2	1	2	0
1	976.494	49.375	0.030	345.460	323.390	61.638	91.558	72.540	32.369	0.000		45.91	1	6.0	10	0.56	0.67	100.00	120.00	84	79	177	1.77	25.36	101	100	1.01	34	130	70	90	1.4	22	1	94	84	120	107	2	1	2	0
1	977.655	51.676	0.027	343.460	284.330	63.224	90.964	73.126	32.372	0.000		45.98	1	6.0	10	0.56	0.67	100.00	120.00	84	79	177	1.77	25.36	101	100	1.01	34	130	70	90	1.4	22	1	94	84	120	107	2	1	2	0
1	978.794	52.689	0.027	370.340	276.710	64.214	92.152	74.158	32.376	0.000		46.00	1	6.0	10	0.56	0.67	100.00	120.00	84	79	177	1.77	25.36	101	100	1.01	34	130	70	90	1.4	22	1	94	84	120	107	2	1	2	0
1	980.129	44.938	0.018	371.210	273.460	65.205	94.530	74.062	32.376	0.000		46.38	1	6.0	10	0.56	0.67	100.00	120.00	84	79	177	1.77	25.36	101	100	1.01	34	130	70	90	1.4	22	1	94	84	120	107	2	1	2	0
1	980.952	72.981	0.026	324.920	277.430	64.016	95.719	77.066	32.379	0.000		46.64	1	6.0	10	0.56	0.67	100.00	120.00	84	79	177	1.77	25.36	101	100	1.01	34	130	70	90	1.4	22	1	94	84	120	107	2	1	2	0
1	982.329	43.549	0.009	338.030	271.890	64.611	94.134	73.816	32.380	0.000		47.09	1	6.0	10	0.56	0.67	100.00	120.00	84	79	177	1.77	25.36	101	100	1.01	34	130	70	90	1.4	22	1	94	84	120	107	2	1	2	0
1	983.685	44.259	0.014	290.540	263.570	63.422	98.295	74.602	32.384	0.000		47.02	1	6.0	10	0.56	0.67	100.00	120.00	84	79	177	1.77	25.36	101	100	1.01	34	130	70	90	1.4	22	1	94	84	120	107	2	1	2	0
1	985.026	44.737	0.013	256.380	236.890	63.422	96.511	73.906	32.384	0.000		47.30	1	6.0	10	0.56	0.67	100.00	120.00	84	79	177	1.77	25.36	101	100	1.01	34	130	70	90	1.4	22	1	94	84	120	107	2	1	2	0
1	986.183	51.866	0.015	227.380	201.050	63.422	95.323	74.721	32.389	0.000		47.26	1	6.0	10	0.56	0.67	100.00	120.00	84	79	177	1.77	25.36	101	100	1.01	34	130	70	90	1.4	22	1	94	84	120	107	2	1	2	0
1	987.362	50.908	0.013	224.890	182.410	65.799	95.521	75.235	32.388	0.000		47.29	1	6.0	10	0.56	0.67	100.00	120.00	84	79	177	1.77	25.36	101	100	1.01	34	130	70	90	1.4	22	1	94	84	120	107	2	1	2	0
1	988.520	51.782	0.017	227.100	166.030	65.007	95.917	75.733	32.392	0.000		47.33	1	6.0	10	0.56	0.67	100.00	120.00	84	79	177	1.77	25.36	101	100	1.01	34	130	70	90	1.4	22	1	94	84	120	107	2	1	2	0
1	989.662	52.533	0.017	225.170	148.490	66.196	96.511	76.341	32.396	0.000		47.38	1	6.0	10	0.56	0.67	100.00	120.00	84	79	177	1.77	25.36	101	100	1.01	34	130	70	90	1.4	22	1	94	84	120	107	2	1	2	0
1	990.580	65.414	0.022	243.290	144.500	66.196	97.701	78.249	32.397	0.000		47.34	1	6.0	10	0.56	0.67	100.00	120.00	84	79	177	1.77	25.36	101	100	1.01	34	130	70	90	1.4	22	1	94	84	120	107	2	1	2	0
1	991.655	55.813	0.014	269.600	138.920	68.970	95.521	76.841	32.397	0.000		47.37	1	6.0	10	0.56	0.67	100.00	120.00	84	79	177	1.77	25.36	101	100	1.01	34	130	70	90	1.4	22	1	94	84	120	107	2	1	2	0
1	992.758	54.374	0.018	291.710	133.700	67.186	99.682	78.172	32.398	0.000		47.37	1	6.0	10	0.56	0.67	100.00	120.00	84	79	177	1.77	25.36	101	100	1.01	34	130	70	90	1.4	22	1	94	84	120	107	2	1	2	0
1	993.541	76.658	0.025	303.710	142.210	67.583	99.682	80.414	32.397	0.000		47.37	1	6.0	10	0.56	0.67	100.00	120.00	84	79	177	1.77	25.36	101	100	1.01	34	130	70	90	1.4	22	1	94	84	120	107	2	1	2	0
1	994.879	44.844	0.011	317.010	142.990	65.799	95.917	75.444	32.399	0.000		47.45	1	6.0	10	0.56	0.67	100.00	120.00	84	79	177	1.77	25.36	101	100	1.01	34	130	70	90	1.4	22	1	94	84	120	107	2	1	2	0
1	996.218	44.797	0.017	278.450	131.080	64.809	99.285	75.515	32.399	0.000		47.52	1	6.0	10	0.56	0.67	100.00	120.00	84	79	177	1.77	25.36	101	100	1.01	34	130	70	90	1.4	22	1	94	84	120	107	2	1	2	0
1	997.140	65.068	0.022	273.380	138.680	63.818	96.710	76.997	32.399	0.000		47.55	1	6.0	10	0.56	0.67	100.00	120.00	84	79	177	1.77	25.36	101	100	1.01	34	130	70	90	1.4	22	1	94	84	120	107	2	1	2	0
1	997.878	81.316	0.018	279.490	149.460	68.177	93.936	77.523	32.400	0.000		47.57	1	6.0	10	0.56	0.67	100.00	120.00	84	79	177	1.77	25.36	101	100	1.01	34	130	70	90	1.4	22	1	94	84	120	107	2	1	2	0
1	998.977	54.587	0.012	275.150	155.750	66.790	93.341	74.901	32.399	0.000		47.49	1	6.0	10	0.56	0.67	100.00	120.00	84	79	177	1.77	25.36	101	100	1.01	34	130	70	90	1.4	22	1	94	84	120	107	2	1	2	0
1	1000.316	44.827	0.015	261.270	155.900	65.205	98.097	75.105	32.400	0.000		47.58	1	6.0	10	0.56	0.67	100.00	120.00	84	79	177	1.77	25.36	101	100	1.01	34	130	70	90	1.4	22	1	94	84	120	107	2	1	2	0
1	1001.494	50.909	0.016	263.960	153.000	63.422	96.710	74.654	32.400	0.000		47.53	1	6.0	10	0.56	0.67	100.00	120.00	84	79	177	1.77	25.36	101	100	1.01	34	130	70	90	1.4	22	1	94	84	120	107	2	1	2	0
1	1002.337	71.197	0.022	260.100	166.180	63.620	93.539	76.013	32.400	0.000		47.49	1	6.0	10	0.56	0.67	100.00	120.00	84	79	177	1.77	25.36	101	100	1.01	34	130	70	90	1.4	22	1	94	84	120	107	2	1	2	0
1	1003.373	57.913	0.010	242.390	167.940	69.762	91.162	75.402	32.400	0.000		47.57	1	6.0	10	0.56	0.67	100.00	120.00	84	79	177	1.77	25.36	101	100	1.01	34	130	70	90	1.4	22	1	94	84	120	107	2	1	2	0
1	1004.395	58.739	0.016	262.160	178.610	68.771	100.870	80.349	32.400	0.000		47.97	1	6.0	10	0.56	0.67	100.00	120.00	84	79	177	1.77	25.36	101	100	1.01	34	130	70	90	1.4	22	1	94	84	120	107	2	1	2	0
1	1005.511	53.733	0.014	218.210	150.300	67.384	103.450	77.376	32.401	0.000		47.97	1	6.0	10	0.56	0.67	100.00	120.00	84	79	177	1.77	25.36	101	100	1.01	34	130	70	90	1.4	22	1	94	84	120	107	2	1	2	0
1	1006.791	46.880	0.012	118.640	79.158	66.394	103.640	77.109	32.402	0.000		47.95	1	6.0	10	0.56	0.67	100.00	120.00	84	79	177	1.77	25.36	101	100	1.01	34	130	70	90	1.4	22	1	94	84	120	107	2	1	2	0
1	1008.191	42.859	0.010	87.003	43.733	65.007	102.260	73.705	32.403	0.000		48.17	1	6.0	10	0.56	0.67	100.00	120.00	84	79	177	1.77	25.36	101	100	1.01	34	130	70	90	1.4	22	1	94	84	120	107	2	1	2	0
1	1009.570	43.526	0.012	61.271	37.555	64.611	103.050	74.136	32.401	0.000		48.35	1	6.0	10	0.56	0.67	100.00	120.00	84	79	177	1.77	25.36	101	100	1.01	34	130	70	90	1.4	22	1	94	84	120	107	2	1	2	0
1	1010.948	43.535	0.010	71.796	34.366	63.818	98.493	72.894	32.405	0.000		48.42	1	6.0	10	0.56	0.67	100.00	120.00	84	79	177	1.77	25.36	101	100	1.01	34	130	70	90	1.4	22	1	94	84	120	107	2	1	2	0
1	1012.267	45.495	0.011	78.086	35.020	63.818	99.484	72.864	32.409	0.000		48.60	1	6.0	10	0.56	0.67	100.00	120.00	84	79	177	1.77	25.36	101	100	1.01	34	130	70	90	1.4	22	1	94	84	120	107	2	1	2	0
1	1013.209	63.637	0.015	84.877	31.962	63.224	98.691	74.282	32.414	0.000		48.61	1	6.0	10	0.56	0.67	100.00	120.00	84	79	177	1.77	25.36	101	100	1.01	34	130	70	90	1.4	22	1	94	84	120	107	2	1	2	0
1	1014.225	59.061	0.011	113.440	32.283	66.790	97.304	74.629	32.418	0.000		48.63	1	6.0	10	0.56	0.67	100.00	120.00	84	79	177	1.77	25.36	101	100	1.01	34	130	70	90	1.4	22	1	94	84	120	107	2	1	2	0
1	1015.227	59.920	0.014	105.620	35.630	67.384	102.460	76.465	32.419	0.000		48.62	1	6.0	10	0.56	0.67	100.00	120.00	84	79	177	1.77	25.36	101	100	1.01	34	130	70	90	1.4	22	1	94	84	120	107	2	1	2	0
1	1015.927	85.659	0.021	100.600	34.819	65.997	103.840	78.935	32.420	0.000		48.57	1	6.0	10	0.56	0.67	100.00	120.00	84	79	177	1.77	25.36	101	100	1.01	34	130	70	90	1.4	22	1	94	84	120	107	2	1	2	0
1	1016.746	73.293	0.011	92.057	32.812	67.979	97.898	76.348	32.426	0.000		48.63	1	6.0	10	0.56	0.67	100.00	120.00	84	79	177	1.77	25.36	101	100	1.01	34	130	70	90	1.4	22	1	94	84	120	107	2	1	2	0
1	1017.604	69.869	0.015	97.269	34.429	66.592	101.660	76.770	32.428	0.000		48.60	1	6.0	10	0.56	0.67	100.00	120.00	84	79	177	1.77	25.36	101	100	1.01	34	130	70	90	1.4	22	1	94	84	120	107	2	1	2	0
1	1018.602	60.158	0.014	134.010	36.712	68.771	106.820	78.600	32.437	0.000		48.59	1	6.0	10	0.56	0.67	100.00	120.00	84	79	177	1.77	25.36	101	100	1.01	34	130	70	90	1.4	22	1	94	84	120	107	2	1	2	0
1	1019.343	80.982	0.021	119.860	35.397	67.781	109.990	81.345	32.446	0.000		48.59	1	6.0	10	0.56	0.67	100.00	120.00	84	79	177	1.77	25.36	101	100	1.01	34	130	70	90	1.4	22	1	94	84	120	107	2	1	2	0
1	1020.241	66.762	0.010	111.350	40.260	69.564	97.502	75.437	32.438	0.000		48.65	1	6.0	10	0.56	0.67	100.00	120.00	84	79	177	1.77	25.36	101	100	1.01	34	130	70	90	1.4	22	1	94	84	120	107	2	1	2	0
1	1020.999	79.211	0.019	112.530	42.519	67.583	106.020	79.670	32.440	0.000		48.66	1	6.0	10	0.56	0.67	100.00	120.00	84	79	177	1.77	25.36	101	100	1.01	34	130	70	90	1.4	22	1	94	84	120	107	2	1	2	0
1	1022.077	55.662	0.010	139.980	52.534	67.384	100.870	76.075	32.446	0.000		48.68	1	6.0	10	0.56	0.67	100.00	120.00	84	79	177	1.77	25.36	101	100	1.01	34	130	70	90	1.4	22	1	94	84	120	107	2	1	2	0
1	1022.899	72.938	0.020	122.700	56.234	65.205	108.200	79.599	32.444	0.000		48.69	1	6.0	10	0.56	0.67	100.00	120.00	84	79	177	1.77	25.36	101	100	1.01	34	130	70	90	1.4	22	1	94	84	120	107	2	1	2	0
1	1024.098	50.077	0.009	120.150	64.796	66.196	99.088	74.286	32.449	0.000		48.68	1	6.0	10	0.56	0.67	100.00	120.00	84	79	177	1.77	25.36	101	100	1.01	34	130	70	90	1.4	22	1	94	84	120	107	2	1	2	0
1	1025.375	46.969	0.012	128.320	73.880	64.611	105.230	74.803	32.451	0.000		48.73	1	6.0	10	0.56	0.67	100.00	120.00	84	79	177	1.77	25.36	101	100	1.01	34	130	70	90	1.4	22	1	94	84	120	107	2	1	2	0
1	1026.215	71.449	0.019	132.760	79.309	63.224	102.060	76.663	32.453	0.000		48.74	1	6.0	10	0.56	0.67	100.00	120.00	84	79	177	1.77	25.36	101	100	1.01	34	130	70	90	1.4	22	1	94	84	120	107	2	1	2	0
1	1027.313	54.613	0.009	143.260	79.297	66.592	93.738	72.876	32.454	0.000		48.76	1	6.0	10	0.56	0.67	100.00	120.00	84	79	177	1.77	25.36	101	100	1.01	34	130	70	90	1.4	22	1	94	84	120	107	2	1	2	0
1	1028.296	61.054	0.016	148.820	87.305	65.601	101.860	76.218	32.454	0.000		48.76	1	6.0	10	0.56	0.67	100.00	120.00	84	79	177	1.77	25.36	101	100	1.01	34	130	70	90	1.4	22	1	94	84	120	107	2	1	2	0
1	1029.695	42.892	0.011	153.900	95.427	64.016	101.660	73.703	32.454	0.000		48.73	1	6.0	10	0.56	0.67	100.00	120.00	84	79	177	1.77	25.36	101	100	1.01	34	130	70	90	1.4	22	1	94	84	120	107	2	1	2	0
1	1030.688	60.415	0.019	154.600	96.434	63.025	99.285	74.905	32.455	0.000		48.70	1	6.0	10	0.56	0.67	100.00	120.00	84	79	177	1.77	25.36	101	100	1.01	34	130	70	90	1.4	22	1	94	84	120	107	2	1	2	0
1	1032.072	43.368	0.010	164.910	102.940	62.827	98.295	72.418	32.454	0.000		48.68	1	6.0	10	0.56	0.67	100.00	120.00	84	79	177	1.77	25.36	101	100	1.01	34	130	70	90	1.4	22	1	94	84	120	107	2	1	2	0
1	1033.311	48.407	0.018	163.910	103.360	62.035	99.088	73.075	32.455	0.000		48.61	1	6.0	10	0.56	0.67	100.00	120.00	84	79	177	1.77	25.36	101	100	1.01	34	130	70	90	1.4	22	1	94	84	120	107	2	1	2	0
1	1034.445	52.923	0.018	178.070	111.170	63.818	96.313	74.039	32.455	0.000		48.65	1	6.0	10	0.56	0.67	100.00	120.00	84	79	177	1.77	25.36	101	100	1.01	34	130	70	90	1.4	22	1	94	84	120	107	2	1	2	0
1	1035.308	69.518	0.024	193.670	121.600	64.016	97.106	75.673	32.456	0.000		48.57	1	6.0	10	0.56	0.67	100.00	120.00	84	79	177	1.77	25.36	101	100	1.01	34	130	70	90	1.4	22	1	94	84	120	107	2	1	2	0
1	1036.105	75.289	0.020	201.940	130.490	67.781	96.115	76.408	32.455	0.000		48.55	1	6.0	10	0.56	0.67	100.00	120.00	84	79	177	1.77	25.36	101	100	1.01	34	130	70	90	1.4	22	1	94	84	120	107	2	1	2	0
1	1037.205	54.560	0.017	202.960	140.930	67.384	97.106	75.330	32.456	0.000		48.52	1	6.0	10	0.56	0.67	100.00	120.00	84	79	177	1.77	25.36	101	100	1.01	34	130	70	90	1.4	22	1	94	84	120	107	2	1	2	0
1	1038.065	69.712	0.027	198.030	149.440	65.799	101.860	78.803	32.458	0.000		48.50	1	6.0	10	0.56	0.67	100.00	120.00	84	79	177	1.77	25.36	101	100	1.01	34	130	70	90	1.4	22	1	94	84	120	107	2	1	2	0
1	1039.243	50.953	0.019	209.240	161.160	65.997	99.285	75.855	32.458	0.000		48.21	1	6.0	10	0.56	0.67	100.00	120.00	84	79	177	1.77	25.36	101	100	1.01	34	130	70	90	1.4	22	1	94	84	120	107	2	1	2	0
1	1040.126	67.903	0.028	216.030	162.710	64.412	100.870	78.128	32.459	0.000		48.19	1	6.0	10	0.56	0.67	100.00	120.00	84	79	177	1.77	25.36	101	100	1.01	34	130	70	90	1.4	22	1	94	84	120	107	2	1	2	0
1	1041.143	59.021	0.027	226.290	172.220	67.781	96.115	75.745	32.464	0.000		47.99	1	6.0	10	0.56	0.67	100.00	120.00	84	79	177	1.77	25.36	101	100	1.01	34	130	70	90	1.4	22	1	94	84	120	107	2	1	2	0
1	1041.983	71.422	0.030	237.600	185.860	65.601	99.682	77.966	32.461	0.000		48.06	1	6.0	10	0.56	0.67	100.00	120.00	84	79	177	1.77	25.36	101	100	1.01	34	130	70	90	1.4	22	1	94	84	120	107	2	1	2	0
1	1043.362	43.516	0.021	230.810	189.300	68.573	97.701	82.392	32.462	0.000		47.95	1	6.0	10	0.56	0.67	100.00	120.00	84	79	177	1.77	25.36	101	100	1.01	34	130	70	90	1.4	22	1	94	84	120	107	2	1	2	0
1	1044.400	57.781	0.027	220.910	190.640	76.697	84.029	79.843	32.471	0.000		47.69	1	6.0	10	0.56	0.67	100.00	120.00	84	79	177	1.77	25.36	101	100	1.01	34	130	70	90	1.4	22	1	94	84	120	107	2	1	2	0
1	1045.184	76.526	0.027	230.980	206.550	71.942	81.651	77.159	32.471	0.000		47.82	1	6.0	10	0.56	0.67	100.00	120.00	84	79	177	1.77	25.36	101	100	1.01	34	130	70	90	1.4	22	1	94	84	120	107	2	1	2	0
1	1046.302	53.709	0.021	225.920	211.250	66.196	96.115	74.760	32.469	0.000		47.52	1	6.0	10	0.56	0.67	100.00	120.00	84	79	177	1.77	25.36	101	100	1.01	34	130	70	90	1.4	22	1	94	84	120	107	2	1	2	0
1	1046.822	62.000	0.031	217.530	194.050	64.016	99.682	78.948	32.469	0.000		47.53	1	6.0	10	0.56	0.67	100.00	120.00	84	79	177	1.77	25.36	101	100	1.01	34	130	70	90	1.4	22	1	94	84	120	107	2	1	2	0
1	1047.142	62.000	0.021	255.100	247.450	72.536	77.490	75.001	32.472	0.000		47.35	1	6.0	10	0.56	0.67	100.00	120.00	84	79	177	1.77	25.36	101	100	1.01	34	130	70	90	1.4	22	1	94	84	120	107	2	1	2	0
1	1047.561	62.000	0.015	233.220	213.300	66.592	76.499	71.099	32.477	0.000		47.42	1	6.0	10	0.56	0.67	100.00	120.00	84	79	177	1.77	25.36	101	100	1.01	34	130	70	90	1.4	22	1	94	84	120	107	2	1	2	0
1	1047.920	62.000	0.003	207.680	189.280	62.827	67.583	65.203	32.476	0.000		47.59	1	6.0	10	0.56	0.67	100.00	120.00	84	79	177	1.77	25.36	101	100	1.01	34	130	70	90	1.4	22	1	94	84	120	107	2	1	2	0
1	1049.022	54.442	0.024	215.010	202.070	59.855	98.097	72.403	32.479	0.000		47.35	1	6.0	10	0.56	0.67	100.00	120.00	84	79	177	1.77	25.36	101	100	1.01	34	130	70	90	1.4	22	1	94	84	120	107	2	1	2	0
1	1049.940	65.360	0.027	236.680	224.110	65.997	93.539	74.258	32.484	0.000		47.21	1	6.0	10	0.56	0.67	100.00	120.00	84	79	177	1.77	25.36	101	100	1.01	34	130	70	90	1.4	22	1	94	84	120	107	2	1	2	0
1	1051.120	50.871	0.025	239.000	224.840	63.620	93.539	72.523	32.486	0.000		47.01	1	6.0	10	0.56	0.67	100.00	120.00	84	79	177	1.77	25.36	101	100	1.01	34	130	70	90	1.4	22	1	94	84	120	107	2	1	2	0
1	1051.938	73.323	0.032	244.410	227.170	61.837	93.738	74.462	32.481	0.000		46.63	1	6.0	10	0.56	0.67	100.00	120.00	84	79	177	1.77	25.36	101	100	1.01	34	130	70	90	1.4	22	1	94	84	120	107	2	1	2	0
1	1053.258	45.472	0.025	254.660	224.260	62.035	88.982	70.386	32.483	0.000		46.14	1	6.0	10	0.56	0.67	100.00	120.00	84	79	177	1.77	25.36	101	100	1.01	34	130	70	90	1.4	22	1	94	84	120	107	2	1	2	0
1	1054.661	42.760	0.027	237.280	216.040	60.450	92.747	70.503	32.492	0.000		46.01	1	6.0	10	0.56	0.67	100.00	120.00	84	79	177	1.77	25.36	101	100	1.01	34	130	70	90	1.4	22	1	94	84	120	107	2	1	2	0
1	1058.056	17.670	0.030	238.740	230.600	59.855	89.378	70.738	32.500	0.000		45.28	1	6.0	10	0.56	0.67	100.00	120.00	84	79	177	1.77	25.36	101	100	1.01	34	130	70	90	1.4	22	1	94	84	120	107	2	1	2	0
1	1059.294	48.476	0.029	247.840	255.360	62.827	87.595	70.348	32.501	0.000		44.56	1	6.0	10	0.56	0.67	100.00	120.00	84	79	177	1.77	25.36	101	100	1.01	34	130	70	90	1.4	22	1	94	84	120	107	2	1	2	0
1	1060.694	42.853	0.030	240.270	251.630	61.242	89.378	69.846	32.503	0.000		44.18	1	6.0	10	0.56	0.67	100.00	120.00	84	79	177	1.77	25.36	101	100	1.01	34	130	70	90	1.4	22	1	94	84	120	107	2	1	2	0
1	1061.952	47.690	0.032	242.660	251.050	60.053	88.190	69.962	32.504	0.000		43.65	1	6.0	10	0.56	0.67	100.00	120.00	84	79	177	1.77	25.36	101	100	1.01	34	130	70	90	1.4	22	1	94	84	120	107	2	1	2	0
1	1062.951	60.074	0.035	259.010	269.220	60.648	87.397	71.382	32.506	0.000		43.21	1	6.0	10	0.56	0.67	100.00	120.00	84	79	177	1.77	25.36	101	100	1.01	34	130	70	90	1.4	22	1	94	84	120	107	2	1	2	0
1	1063.794	71.214	0.036	271.110	277.040	63.818	87.595	72.556	32.506	0.000		43.10	1	6.0	10	0.56	0.67	100.00	120.00	84	79	177	1.77	25.36	101	100	1.01	34	130	70	90	1.4	22	1	94	84	120	107	2	1	2	0
1	1064.390	62.000	0.039	263.790	286.270	66.196	87.199	74.254	32.506	0.000		42.97	1	6.0	10	0.56	0.67	100.00	120.00	84	79	177	1.77	25.36	101	100	1.01	34	130	70	90	1.4	22	1	94	84	120	107	2	1	2	0
1	1064.731	62.000	0.026	299.930	308.910	68.970	83.236	72.484	32.507	0.000		42.59	1	6.0	10	0.56	0.67	100.00	120.00	84	79	177	1.77	25.36	101	100	1.01	34	130	70	90	1.4	22	1	94	84	120	107	2	1	2	0
1	1065.168	62.000	0.039	293.840	310.340	68.970	85.416	74.923	32.508	0.000		42.45	1	6.0	10	0.56	0.67	100.00	120.00	84	79	177	1.77	25.36	101	100	1.01	34	130	70	90	1.4	22	1	94	84	120	107	2	1	2	0
1	1065.369	62.000	0.023	312.380	295.490	66.394	69.762	68.124	32.508	0.000		42.36	1	6.0	10	0.56	0.67	100.00	120.00	84	79	177	1.77	25.36	101	100	1.01	34	130	70	90	1.4	22	1	94	84	120	107	2	1	2	0
1	1065.849	62.000	0.021	264.380	247.990	60.648	66.988	63.939	32.505	0.000		42.45	1	6.0	10	0.56	0.67	100.00	120.00	84	79	177	1.77	25.36	101	100	1.01	34	130	70	90	1.4	22	1	94	84	120	107	2	1	2	0
1	1066.867	58.921	0.040	270.950	287.580	59.657	93.936	73.740	32.505	0.000		42.10	1	6.0	10	0.56	0.67	100.00	120.00	84	79	177	1.77	25.36	101	100	1.01	34	130	70	90	1.4	22	1	94	84	120	107	2	1	2	0
1	1067.707	71.445	0.038	309.960	322.170	68.573	93.341	76.690	32.508	0.000		41.89	1	6.0	10	0.56	0.67	100.00	120.00	84	79	177	1.77	25.36	101	100	1.01	34	130	70	90	1.4	22	1	94	84	120	107	2	1	2	0
1	1069.085	43.542	0.031	311.540	319.930	63.025	95.521	73.499	32.509	0.000		41.84	1	6.0	10	0.56	0.67	100.00	120.00	84	79	177	1.77	25.36	101	100	1.01	34	130	70	90	1.4	22	1	94	84	120	107	2	1	2	0
1	1070.455	43.806	0.026	270.960	321.150	61.638	94.134	71.372	32.509	0.000		41.81	1	6.0	10	0.56	0.67	100.00	120.00	84	79	177	1.77	25.36	101	100	1.01	34	130	70	90	1.4	22	1	94	84	120	107	2	1	2	0
1	1071.223	78.109	0.026	202.620	294.690	60.450	94.332	72.392	32.508	0.000		41.76	1	6.0	10	0.56	0.67	100.00	120.00	84	79	177	1.77	25.36	101	100	1.01	34	130	70	90	1.4	22	1	94	84	120	107	2	1	2	0
1	1072.561	44.823	0.009	162.730	232.080	62.629	89.577	69.054	32.508	0.000		41.69	1	6.0	10	0.56	0.67	100.00	120.00	84	79	177	1.77	25.36	101	100	1.01	34	130	70	90	1.4	22	1	94	84	120	107	2	1	2	0
1	1073.881	45.477	0.013	102.680	121.090	62.035	100.670	71.984	32.508	0.000		41.56	1	6.0	10	0.56	0.67	100.00	120.00	84	79	177	1.77	25.36	101	100	1.01	34	130	70	90	1.4	22	1	94	84	120	107	2	1	2	0
1	1074.817	64.054	0.017	78.593	83.398	62.233	97.106	73.523	32.509	0.000		41.28	1	6.0	10	0.56	0.67	100.00	120.00	84	79	177	1.77	25.36	101	100	1.01	34	130	70	90	1.4	22	1	94	84	120	107	2	1	2	0
1	1076.135	45.521	0.010	79.853	75.277	64.214	94.926	71.520	32.509	0.000		41.44	1	6.0	10	0.56	0.67	100.00	120.00	84	79	177	1.77	25.36	101	100	1.01	34	130	70	90	1.4	22	1	94	84	120	107	2	1	2	0
1	1077.174	57.744	0.015	65.282	71.697	62.827	97.898	74.495	32.509	0.000		41.62	1	6.0	10	0.56	0.67	100.00	120.00	84	79	177	1.77	25.36	101	100	1.01	34	130	70	90	1.4	22	1	94	84	120	107	2	1	2	0
1	1078.372	50.083	0.011	75.147	72.358	65.799	97.106	74.043	32.509	0.000		41.76	1	6.0	10	0.56	0.67	100.00	120.00	84	79	177	1.77	25.36	101	100	1.01	34	130	70	90	1.4	22	1	94	84	120	107	2	1	2	0
1	1079.532	51.738	0.013	81.084	68.445	64.214	97.502	74.633	32.509	0.000		41.85	1	6.0	10	0.56	0.67	100.00	120.00	84	79	177	1.77	25.36	101	100	1.01	34	130	70	90	1.4	22	1	94	84	120	107	2	1	2	0
1	1080.911	43.526	0.011	101.430	65.702	64.214	96.710	73.336	32.509	0.000		41.93	1	6.0	10	0.56	0.67	100.00	120.00	84	79	177	1.77	25.36	101	100	1.01	34	130	70	90	1.4	22	1	94	84	120	107	2	1	2	0
1	1082.269	44.170	0.012	124.750	58.825	62.827	94.926	72.501	32.509	0.000		42.22	1	6.0	10	0.56	0.67	100.00	120.00	84	79	177	1.77	25.36	101	100	1.01	34	130	70	90	1.4	22	1	94	84	120	107	2	1	2	0
1	1083.545	47.038	0.013	144.490	55.894	62.431	93.341	72.371	32.509	0.000		42.81	1	6.0	10	0.56	0.67	100.00	120.00	84	79	177	1.77	25.36	101	100	1.01	34	130	70	90	1.4	22	1	94	84	120	107	2	1	2	0
1	1084.906	44.084	0.012	165.460	59.681	63.025	92.549	71.804	32.509	0.000		43.03	1	6.0	10	0.56	0.67	100.00	120.00	84	79	177	1.77	25.36	101	100	1.01	34	130	70	90	1.4	22	1	94	84	120	107	2	1	2	0
1	1086.162	47.757	0.015	175.340	64.821	62.035	91.558	72.044	32.511	0.000		43.09	1	6.0	10	0.56	0.67	100.00	120.00	84	79	177	1.77	25.36	101	100	1.01	34	130	70	90	1.4	22	1	94	84	120	107	2	1	2	0
1	1087.160	60.095	0.018	193.410	85.261	63.025	91.756	73.842	32.510	0.000		43.20	1	6.0	10	0.56	0.67	100.00	120.00	84	79	177	1.77	25.36	101	100	1.01	34	130	70	90	1.4	22	1	94	84	120	107	2	1	2	0
1	1088.058	66.841	0.017	208.420	103.330	65.799	91.360	74.830	32.511	0.000		43.28	1	6.0	10	0.56	0.67	100.00	120.00	84	79	177	1.77	25.36	101	100	1.01	34	130	70	90	1.4	22	1	94	84	120	107	2	1	2	0
1	1088.660	99.658	0.022	222.300	110.290	67.186	91.954	76.825	32.511	0.000		43.45	1	6.0	10	0.56	0.67	100.00	120.00	84	79	177	1.77	25.36	101	100	1.01	34	130	70	90	1.4	22	1	94	84	120	107	2	1	2	0
1	1089.020	62.000	0.006	236.570	121.370	71.545	86.604	75.325	32.513	0.000		43.52	1	6.0	10	0.56	0.67	100.00	120.00	84	79	177	1.77	25.36	101	100	1.01	34	130	70	90	1.4	22	1	94	84	120	107	2	1	2	0
1	1089.498	62.000	0.019	229.360	128.460	69.366	86.604	74.343	32.512	0.000		43.69	1	6.0	10	0.56	0.67	100.00	120.00	84	79	177	1.77	25.36	101	100	1.01	34	130	70	90	1.4	22	1	94	84	120	107	2	1	2	0
1	1090.380	68.074	0.023	237.090	143.790	67.384	97.502	78.130	32.510	0.000		43.69	1	6.0	10	0.56	0.67	100.00	120.00	84	79	177	1.77	25.36	101	100	1.01	34	130	70	90	1.4	22	1	94	84	120	107	2	1	2	0
1	1091.554	51.085	0.017	240.940	143.160	67.583	98.691	76.809	32.511	0.000		44.32	1	6.0	10	0.56	0.67	100.00	120.00	84	79	177	1.77	25.36	101	100	1.01	34	130	70	90	1.4	22	1	94	84	120	107	2	1	2	0
1	1092.856	46.095	0.017	244.290	130.240	65.403	98.691	75.539	32.511	0.000		44.37	1	6.0	10	0.56	0.67	100.00	120.00	84	79	177	1.77	25.36	101	100	1.01	34	130	70	90	1.4	22	1	94	84	120	107	2	1	2	0
1	1094.213	44.218	0.016	241.520	110.760	63.818	95.521	73.540	32.511	0.000		44.55	1	6.0	10	0.56	0.67	100.00	120.00	84	79	177	1.77	25.36	101	100	1.01	34	130	70	90	1.4	22	1	94	84	120	107	2	1	2	0
1	1095.531	45.512	0.017	240.480	101.810	63.025	92.152	72.746	32.532	0.000		44.62	1	6.0	10	0.56	0.67	100.00	120.00	84	79	177	1.77	25.36	101	100	1.01	34	130	70	90	1.4	22	1	94	84	120	107	2	1	2	0
1	1096.308	77.215	0.025	244.070	95.459	63.620	93.143	75.836	32.531	0.000		44.64	1	6.0	10	0.56	0.67	100.00	120.00	84	79	177	1.77	25.36	101	100	1.01	34	130	70	90	1.4	22	1	94	84	120	107	2	1	2	0
1	1097.249	63.768	0.016	260.920	96.188	68.970	90.765	74.885	32.533	0.000		44.90	1	6.0	10	0.56	0.67	100.00	120.00	84	79	177	1.77	25.36	101	100	1.01	34	130	70	90	1.4	22	1	94	84	120	107	2	1	2	0
1	1097.567	62.000	0.001	193.900	80.102	66.790	97.898	75.241	32.532	0.000		45.57	1	6.0	10	0.56	0.67	100.00	120.00	84	79	177	1.77	25.36	101	100	1.01	34	130	70	90	1.4	22	1	94	84	120	107	2	1	2	0
1	1097.787	62.000	0.061	233.490	102.980	77.490	97.304	84.683	32.530	0.000		44.94	1	6.0	10	0.56	0.67	100.00	120.00	84	79	177	1.77	25.36	101	100	1.01	34	130	70	90	1.4	22	1	94	84	120	107	2	1	2	0
1	1097.988	62.000	0.012	240.190	111.860	74.319	78.282	76.374	32.529	0.000		44.96	1	6.0	10	0.56	0.67	100.00	120.00	84	79	177	1.77	25.36	101	100	1.01	34	130	70	90	1.4	22	1	94	84	120	107	2	1	2	0
1	1099.226	48.460	0.013	177.290	87.274	68.177	94.926	75.196	32.527	0.000		45.31	1	6.0	10	0.56	0.67	100.00	120.00	84	79	177	1.77	25.36	101	100	1.01	34	130	70	90	1.4	22	1	94	84	120	107	2	1	2	0
1	1100.025	75.098	0.019	161.090	67.664	66.790	99.880	78.603	32.529	0.000		45.68	1	6.0	10	0.56	0.67	100.00	120.00	84	79	177	1.77	25.36	101	100	1.01	34	130	70	90	1.4	22	1	94	84	120	107	2	1	2	0
1	1101.145	53.574	0.011	125.120	62.059	68.573	93.738	75.098	32.537	0.000		45.87	1	6.0	10	0.56	0.67	100.00	120.00	84	79	177	1.77	25.36	101	100	1.01	34	130	70	90	1.4	22	1	94	84	120	107	2	1	2	0
1	1102.178	58.045	0.016	98.100	47.929	66.394	103.840	78.374	32.541	0.000		45.95	1	6.0	10	0.56	0.67	100.00	120.00	84	79	177	1.77	25.36	101	100	1.01	34	130	70	90	1.4	22	1	94	84	120	107	2	1	2	0
1	1103.215	57.886	0.013	90.314	44.620	68.177	101.860	76.648	32.547	0.000		46.07	1	6.0	10	0.56	0.67	100.00	120.00	84	79	177	1.77	25.36	101	100	1.01	34	130	70	90	1.4	22	1	94	84	120	107	2	1	2	0
1	1104.138	64.985	0.014	56.971	38.719	66.988	98.889	76.188	32.543	0.000		46.19	1	6.0	10	0.56	0.67	100.00	120.00	84	79	177	1.77	25.36	101	100	1.01	34	130	70	90	1.4	22	1	94	84	120	107	2	1	2	0
1	1105.295	51.849	0.009	55.346	33.416	65.007	95.521	72.345	32.541	0.000		46.46	1	6.0	10	0.56	0.67	100.00	120.00	84	79	177	1.77	25.36	101	100	1.01	34	130	70	90	1.4	22	1	94	84	120	107	2	1	2	0
1	1106.353	56.713	0.012	80.248	33.743	63.224	98.691	72.923	32.551	0.000		46.90	1	6.0	10	0.56	0.67	100.00	120.00	84	79	177	1.77	25.36	101	100	1.01	34	130	70	90	1.4	22	1	94	84	120	107	2	1	2	0
1	1107.216	69.567	0.014	87.710	35.253	64.412	95.917	73.444	32.552	0.000		46.97	1	6.0	10	0.56	0.67	100.00	120.00	84	79	177	1.77	25.36	101	100	1.01	34	130	70	90	1.4	22	1	94	84	120	107	2	1	2	0
1	1108.351	52.872	0.008	86.874	30.044	63.422	92.747	71.431	32.551	0.000		47.22	1	6.0	10	0.56	0.67	100.00	120.00	84	79	177	1.77	25.36	101	100	1.01	34	130	70	90	1.4	22	1	94	84	120	107	2	1	2	0
1	1109.508	51.830	0.011	109.850	33.906	60.648	97.701	72.303	32.551	0.000		47.28	1	6.0	10	0.56	0.67	100.00	120.00	84	79	177	1.77	25.36	101	100	1.01	34	130	70	90	1.4	22	1	94	84	120	107	2	1	2	0
1	1110.769	47.584	0.010	123.070	31.679	61.440	96.710	70.334	32.555	0.000		47.36	1	6.0	10	0.56	0.67	100.00	120.00	84	79	177	1.77	25.36	101	100	1.01	34	130	70	90	1.4	22	1	94	84	120	107	2	1	2	0
1	1111.669	66.677	0.017	124.450	32.661	60.846	95.323	72.192	32.555	0.000		47.35	1	6.0	10	0.56	0.67	100.00	120.00	84	79	177	1.77	25.36	101	100	1.01	34	130	70	90	1.4	22	1	94	84	120	107	2	1	2	0
1	1112.868	50.041	0.008	122.020	30.849	65.007	91.360	70.627	32.553	0.000		47.45	1	6.0	10	0.56	0.67	100.00	120.00	84	79	177	1.77	25.36	101	100	1.01	34	130	70	90	1.4	22	1	94	84	120	107	2	1	2	0
1	1113.608	81.133	0.019	107.460	30.805	63.422	97.304	75.117	32.551	0.000		47.41	1	6.0	10	0.56	0.67	100.00	120.00	84	79	177	1.77	25.36	101	100	1.01	34	130	70	90	1.4	22	1	94	84	120	107	2	1	2	0
1	1114.428	73.117	0.011	136.040	32.183	67.384	91.360	72.756	32.557	0.000		47.51	1	6.0	10	0.56	0.67	100.00	120.00	84	79	177	1.77	25.36	101	100	1.01	34	130	70	90	1.4	22	1	94	84	120	107	2	1	2	0
1	1115.066	94.122	0.019	127.590	33.479	66.592	98.097	76.242	32.558	0.000		47.45	1	6.0	10	0.56	0.67	100.00	120.00	84	79	177	1.77	25.36	101	100	1.01	34	130	70	90	1.4	22	1	94	84	120	107	2	1	2	0
1	1116.007	63.741	0.009	128.310	33.894	67.781	91.756	73.297	32.556	0.000		47.50	1	6.0	10	0.56	0.67	100.00	120.00	84	79	177	1.77	25.36	101	100	1.01	34	130	70	90	1.4	22	1	94	84	120	107	2	1	2	0
1	1117.147	52.647	0.013	138.860	34.240	65.997	104.640	75.651	32.561	0.000		47.51	1	6.0	10	0.56	0.67	100.00	120.00	84	79	177	1.77	25.36	101	100	1.01	34	130	70	90	1.4	22	1	94	84	120	107	2	1	2	0
1	1118.063	65.490	0.016	144.970	31.491	65.799	102.650	76.578	32.560	0.000		47.51	1	6.0	10	0.56	0.67	100.00	120.00	84	79	177	1.77	25.36	101	100	1.01	34	130	70	90	1.4	22	1	94	84	120	107	2	1	2	0
1	1119.042	61.267	0.011	143.590	37.304	67.979	96.908	74.488	32.562	0.000		47.52	1	6.0	10	0.56	0.67	100.00	120.00	84	79	177	1.77	25.36	101	100	1.01	34	130	70	90	1.4	22	1	94	84	120	107	2	1	2	0
1	1119.905	69.541	0.014	142.800	41.657	66.988	99.682	76.036	32.560	0.000		47.53	1	6.0	10	0.56	0.67	100.00	120.00	84	79	177	1.77	25.36	101	100	1.01	34	130	70	90	1.4	22	1	94	84	120	107	2	1	2	0
1	1120.905	60.003	0.011	161.280	37.599	68.970	96.710	81.216	32.563	0.000		47.56	1	6.0	10	0.56	0.67	100.00	120.00	84	79	177	1.77	25.36	101	100	1.01	34	130	70	90	1.4	22	1	94	84	120	107	2	1	2	0
1	1121.624	83.459	0.017	142.130	34.397	76.697	83.830	80.754	32.562	0.000		47.52	1	6.0	10	0.56	0.67	100.00	120.00	84	79	177	1.77	25.36	101	100	1.01	34	130	70	90	1.4	22	1	94	84	120	107	2	1	2	0
1	1122.484	69.708	0.011	162.710	33.510	70.357	78.481	75.541	32.562	0.000		47.48	1	6.0	10	0.56	0.67	100.00	120.00	84	79	177	1.77	25.36	101	100	1.01	34	130	70	90	1.4	22	1	94	84	120	107	2	1	2	0
1	1123.762	46.956	0.011	174.960	36.888	66.790	104.040	75.835	32.563	0.000		47.53	1	6.0	10	0.56	0.67	100.00	120.00	84	79	177	1.77	25.36	101	100	1.01	34	130	70	90	1.4	22	1	94	84	120	107	2	1	2	0
1	1124.724	62.379	0.020	167.320	37.467	65.007	104.830	78.058	32.555	0.000		47.47	1	6.0	10	0.56	0.67	100.00	120.00	84	79	177	1.77	25.36	101	100	1.01	34	130	70	90	1.4	22	1	94	84	120	107	2	1	2	0
1	1125.738	59.169	0.017	171.190	35.970	67.979	97.502	75.825	32.551	0.000		47.44	1	6.0	10	0.56	0.67	100.00	120.00	84	79	177	1.77	25.36	101	100	1.01	34	130	70	90	1.4	22	1	94	84	120	107	2	1	2	0
1	1126.841	54.413	0.019	177.690	34.391	67.979	102.060	77.147	32.547	0.000		47.49	1	6.0	10	0.56	0.67	100.00	120.00	84	79	177	1.77	25.36	101	100	1.01	34	130	70	90	1.4	22	1	94	84	120	107	2	1	2	0
1	1128.125	46.738	0.021	184.160	41.003	69.960	107.010	78.558	32.548	0.000		47.67	1	6.0	10	0.56	0.67	100.00	120.00	84	79	177	1.77	25.36	101	100	1.01	34	130	70	90	1.4	22	1	94	84	120	107	2	1	2	0
1	1129.322	50.106	0.021	198.890	57.819	65.997	103.840	77.431	32.553	0.000		47.73	1	6.0	10	0.56	0.67	100.00	120.00	84	79	177	1.77	25.36	101	100	1.01	34	130	70	90	1.4	22	1	94	84	120	107	2	1	2	0
1	1130.142	73.214	0.025	200.700	68.250	68.771	104.440	81.572	32.554	0.000		47.78	1	6.0	10	0.56	0.67	100.00	120.00	84	79	177	1.77	25.36	101	100	1.01	34	130	70	90	1.4	22	1	94	84	120	107	2	1	2	0
1	1130.904	78.738	0.025	222.210	81.643	70.158	98.493	78.934	32.555	0.000		47.58	1	6.0	10	0.56	0.67	100.00	120.00	84	79	177	1.77	25.36	101	100	1.01	34	130	70	90	1.4	22	1	94	84	120	107	2	1	2	0
1	1131.721	73.363	0.027	212.950	96.931	68.177	102.060	78.777	32.549	0.000		47.52	1	6.0	10	0.56	0.67	100.00	120.00	84	79	177	1.77	25.36	101	100	1.01	34	130	70	90	1.4	22	1	94	84	120	107	2	1	2	0
1	1133.121	42.860	0.016	239.130	101.320	64.016	103.050	75.192	32.556	0.000		47.78	1	6.0	10	0.56	0.67	100.00	120.00	84	79	177	1.77	25.36	101	100	1.01	34	130	70	90	1.4	22	1	94	84	120	107	2	1	2	0
1	1134.143	58.709	0.025	212.690	106.740	63.620	102.260	78.414	32.556	0.000		47.68	1	6.0	10	0.56	0.67	100.00	120.00	84	79	177	1.77	25.36	101	100	1.01	34	130	70	90	1.4	22	1	94	84	120	107	2	1	2	0
1	1135.242	54.633	0.024	231.710	106.400	67.384	102.460	77.744	32.560	0.000		47.60	1	6.0	10	0.56	0.67	100.00	120.00	84	79	177	1.77	25.36	101	100	1.01	34	130	70	90	1.4	22	1	94	84	120	107	2	1	2	0
1	1135.544	62.000	0.001	220.720	86.739	66.196	100.670	76.281	32.560	0.000		48.14	1	6.0	10	0.56	0.67	100.00	120.00	84	79	177	1.77	25.36	101	100	1.01	34	130	70	90	1.4	22	1	94	84	120	107	2	1	2	0
1	1135.784	62.000	0.060	273.030	114.340	76.697	100.470	84.975	32.559	0.000		47.69	1	6.0	10	0.56	0.67	100.00	120.00	84	79	177	1.77	25.36	101	100	1.01	34	130	70	90	1.4	22	1	94	84	120	107	2	1	2	0
1	1136.746	62.321	0.025	269.630	114.480	70.357	94.530	76.747	32.555	0.000		47.62	1	6.0	10	0.56	0.67	100.00	120.00	84	79	177	1.77	25.36	101	100	1.01	34	130	70	90	1.4	22	1	94	84	120	107	2	1	2	0
1	1137.744	60.139	0.027	249.250	114.100	69.564	100.470	77.889	32.558	0.000		47.59	1	6.0	10	0.56	0.67	100.00	120.00	84	79	177	1.77	25.36	101	100	1.01	34	130	70	90	1.4	22	1	94	84	120	107	2	1	2	0
1	1138.938	50.250	0.026	242.850	125.470	66.988	103.250	77.862	32.561	0.000		47.62	1	6.0	10	0.56	0.67	100.00	120.00	84	79	177	1.77	25.36	101	100	1.01	34	130	70	90	1.4	22	1	94	84	120	107	2	1	2	0
1	1139.942	59.790	0.032	239.360	138.770	67.384	103.840	79.581	32.558	0.000		47.56	1	6.0	10	0.56	0.67	100.00	120.00	84	79	177	1.77	25.36	101	100	1.01	34	130	70	90	1.4	22	1	94	84	120	107	2	1	2	0
1	1141.305	44.010	0.027	257.340	126.860	64.412	99.088	74.690	32.560	0.000		47.52	1	6.0	10	0.56	0.67	100.00	120.00	84	79	177	1.77	25.36	101	100	1.01	34	130	70	90	1.4	22	1	94	84	120	107	2	1	2	0
1	1142.105	74.980	0.032	246.790	129.540	63.025	97.304	76.155	32.559	0.000		47.59	1	6.0	10	0.56	0.67	100.00	120.00	84	79	177	1.77	25.36	101	100	1.01	34	130	70	90	1.4	22	1	94	84	120	107	2	1	2	0
1	1143.505	42.871	0.023	253.120	137.410	62.431	91.954	71.398	32.560	0.000		47.57	1	6.0	10	0.56	0.67	100.00	120.00	84	79	177	1.77	25.36	101	100	1.01	34	130	70	90	1.4	22	1	94	84	120	107	2	1	2	0
1	1144.861	44.227	0.028	247.980	143.670	61.440	95.323	71.814	32.561	0.000		47.47	1	6.0	10	0.56	0.67	100.00	120.00	84	79	177	1.77	25.36	101	100	1.01	34	130	70	90	1.4	22	1	94	84	120	107	2	1	2	0
1	1145.780	65.310	0.032	260.020	155.050	61.638	93.539	73.865	32.560	0.000		47.35	1	6.0	10	0.56	0.67	100.00	120.00	84	79	177	1.77	25.36	101	100	1.01	34	130	70	90	1.4	22	1	94	84	120	107	2	1	2	0
1	1147.178	42.911	0.026	272.180	162.990	62.233	92.152	71.101	32.560	0.000		47.33	1	6.0	10	0.56	0.67	100.00	120.00	84	79	177	1.77	25.36	101	100	1.01	34	130	70	90	1.4	22	1	94	84	120	107	2	1	2	0
1	1148.442	47.484	0.030	266.010	168.330	61.044	92.945	71.509	32.563	0.000		47.33	1	6.0	10	0.56	0.67	100.00	120.00	84	79	177	1.77	25.36	101	100	1.01	34	130	70	90	1.4	22	1	94	84	120	107	2	1	2	0
1	1149.401	62.526	0.033	266.140	171.470	61.837	91.162	72.827	32.562	0.000		47.31	1	6.0	10	0.56	0.67	100.00	120.00	84	79	177	1.77	25.36	101	100	1.01	34	130	70	90	1.4	22	1	94	84	120	107	2	1	2	0
1	1150.338	64.050	0.031	271.400	179.900	65.007	89.577	72.880	32.560	0.000		47.24	1	6.0	10	0.56	0.67	100.00	120.00	84	79	177	1.77	25.36	101	100	1.01	34	130	70	90	1.4	22	1	94	84	120	107	2	1	2	0
1	1150.919	62.000	0.038	286.690	179.730	65.007	90.765	75.220	32.563	0.000		47.18	1	6.0	10	0.56	0.67	100.00	120.00	84	79	177	1.77	25.36	101	100	1.01	34	130	70	90	1.4	22	1	94	84	120	107	2	1	2	0
1	1151.238	62.000	0.023	306.570	201.630	69.564	78.678	72.378	32.563	0.000		47.11	1	6.0	10	0.56	0.67	100.00	120.00	84	79	177	1.77	25.36	101	100	1.01	34	130	70	90	1.4	22	1	94	84	120	107	2	1	2	0
1	1151.577	62.000	0.036	306.920	200.100	69.762	83.633	74.650	32.562	0.000		47.07	1	6.0	10	0.56	0.67	100.00	120.00	84	79	177	1.77	25.36	101	100	1.01	34	130	70	90	1.4	22	1	94	84	120	107	2	1	2	0
1	1151.957	62.000	0.021	279.950	177.800	63.620	70.555	67.190	32.562	0.000		47.15	1	6.0	10	0.56	0.67	100.00	120.00	84	79	177	1.77	25.36	101	100	1.01	34	130	70	90	1.4	22	1	94	84	120	107	2	1	2	0
1	1152.158	62.000	0.020	255.580	154.140	62.233	65.601	63.739	32.562	0.000		46.81	1	6.0	10	0.56	0.67	100.00	120.00	84	79	177	1.77	25.36	101	100	1.01	34	130	70	90	1.4	22	1	94	84	120	107	2	1	2	0
1	1153.258	54.572	0.034	268.520	173.010	59.063	93.738	71.284	32.561	0.000		46.57	1	6.0	10	0.56	0.67	100.00	120.00	84	79	177	1.77	25.36	101	100	1.01	34	130	70	90	1.4	22	1	94	84	120	107	2	1	2	0
1	1153.616	62.000	0.022	293.440	174.130	65.997	89.775	73.802	32.561	0.000		46.33	1	6.0	10	0.56	0.67	100.00	120.00	84	79	177	1.77	25.36	101	100	1.01	34	130	70	90	1.4	22	1	94	84	120	107	2	1	2	0
1	1153.835	62.000	0.065	319.520	212.810	73.527	87.991	77.145	32.560	0.000		46.38	1	6.0	10	0.56	0.67	100.00	120.00	84	79	177	1.77	25.36	101	100	1.01	34	130	70	90	1.4	22	1	94	84	120	107	2	1	2	0
1	1154.936	54.475	0.034	302.070	213.220	64.809	91.162	73.482	32.562	0.000		46.18	1	6.0	10	0.56	0.67	100.00	120.00	84	79	177	1.77	25.36	101	100	1.01	34	130	70	90	1.4	22	1	94	84	120	107	2	1	2	0
1	1155.891	62.852	0.034	296.710	213.130	67.186	89.180	73.319	32.561	0.000		46.03	1	6.0	10	0.56	0.67	100.00	120.00	84	79	177	1.77	25.36	101	100	1.01	34	130	70	90	1.4	22	1	94	84	120	107	2	1	2	0
1	1157.093	49.891	0.035	319.860	218.200	64.214	93.341	72.993	32.562	0.000		45.96	1	6.0	10	0.56	0.67	100.00	120.00	84	79	177	1.77	25.36	101	100	1.01	34	130	70	90	1.4	22	1	94	84	120	107	2	1	2	0
1	1158.191	54.653	0.038	318.650	224.260	62.233	93.936	73.478	32.562	0.000		45.93	1	6.0	10	0.56	0.67	100.00	120.00	84	79	177	1.77	25.36	101	100	1.01	34	130	70	90	1.4	22	1	94	84	120	107	2	1	2	0
1	1159.025	71.964	0.041	322.300	228.250	63.422	92.351	74.661	32.563	0.000		45.80	1	6.0	10	0.56	0.67	100.00	120.00	84	79	177	1.77	25.36	101	100	1.01	34	130	70	90	1.4	22	1	94	84	120	107	2	1	2	0
1	1160.105	55.566	0.035	340.390	235.890	65.007	89.378	72.393	32.562	0.000		45.52	1	6.0	10	0.56	0.67	100.00	120.00	84	79	177	1.77	25.36	101	100	1.01	34	130	70	90	1.4	22	1	94	84	120	107	2	1	2	0
1	1160.964	69.775	0.042	335.450	245.680	63.025	93.341	74.916	32.562	0.000		45.29	1	6.0	10	0.56	0.67	100.00	120.00	84	79	177	1.77	25.36	101	100	1.01	34	130	70	90	1.4	22	1	94	84	120	107	2	1	2	0
1	1161.963	60.067	0.037	350.290	246.820	65.799	90.567	73.233	32.563	0.000		44.85	1	6.0	10	0.56	0.67	100.00	120.00	84	79	177	1.77	25.36	101	100	1.01	34	130	70	90	1.4	22	1	94	84	120	107	2	1	2	0
1	1163.000	57.897	0.040	344.900	256.840	64.016	92.549	73.599	32.563	0.000		44.78	1	6.0	10	0.56	0.67	100.00	120.00	84	79	177	1.77	25.36	101	100	1.01	34	130	70	90	1.4	22	1	94	84	120	107	2	1	2	0
1	1164.081	55.501	0.040	338.860	254.930	64.611	90.765	73.104	32.563	0.000		44.66	1	6.0	10	0.56	0.67	100.00	120.00	84	79	177	1.77	25.36	101	100	1.01	34	130	70	90	1.4	22	1	94	84	120	107	2	1	2	0
1	1164.717	94.261	0.046	377.540	265.490	65.403	99.682	77.110	32.563	0.000		44.59	1	6.0	10	0.56	0.67	100.00	120.00	84	79	177	1.77	25.36	101	100	1.01	34	130	70	90	1.4	22	1	94	84	120	107	2	1	2	0
1	1164.937	62.000	0.035	390.660	298.410	69.366	72.536	71.017	32.563	0.000		44.63	1	6.0	10	0.56	0.67	100.00	120.00	84	79	177	1.77	25.36	101	100	1.01	34	130	70	90	1.4	22	1	94	84	120	107	2	1	2	0
1	1166.156	49.193	0.027	321.970	235.900	58.270	71.942	63.560	32.563	0.000		44.59	1	6.0	10	0.56	0.67	100.00	120.00	84	79	177	1.77	25.36	101	100	1.01	34	130	70	90	1.4	22	1	94	84	120	107	2	1	2	0
1	1167.173	59.002	0.045	339.120	262.030	57.477	93.143	71.978	32.563	0.000		44.57	1	6.0	10	0.56	0.67	100.00	120.00	84	79	177	1.77	25.36	101	100	1.01	34	130	70	90	1.4	22	1	94	84	120	107	2	1	2	0
1	1168.211	57.802	0.040	392.090	284.910	64.214	91.360	72.724	32.563	0.000		44.47	1	6.0	10	0.56	0.67	100.00	120.00	84	79	177	1.77	25.36	101	100	1.01	34	130	70	90	1.4	22	1	94	84	120	107	2	1	2	0
1	1169.211	60.029	0.042	393.620	296.060	64.214	92.351	73.592	32.563	0.000		44.42	1	6.0	10	0.56	0.67	100.00	120.00	84	79	177	1.77	25.36	101	100	1.01	34	130	70	90	1.4	22	1	94	84	120	107	2	1	2	0
1	1170.589	43.529	0.037	398.940	293.750	62.827	92.747	71.524	32.563	0.000		43.89	1	6.0	10	0.56	0.67	100.00	120.00	84	79	177	1.77	25.36	101	100	1.01	34	130	70	90	1.4	22	1	94	84	120	107	2	1	2	0
1	1171.665	55.777	0.042	361.980	303.250	61.440	92.351	72.553	32.563	0.000		43.50	1	6.0	10	0.56	0.67	100.00	120.00	84	79	177	1.77	25.36	101	100	1.01	34	130	70	90	1.4	22	1	94	84	120	107	2	1	2	0
1	1172.566	66.580	0.041	388.330	316.710	64.809	90.567	73.661	32.563	0.000		43.40	1	6.0	10	0.56	0.67	100.00	120.00	84	79	177	1.77	25.36	101	100	1.01	34	130	70	90	1.4	22	1	94	84	120	107	2	1	2	0
1	1173.924	44.194	0.036	390.440	321.030	63.422	91.558	71.679	32.563	0.000		43.26	1	6.0	10	0.56	0.67	100.00	120.00	84	79	177	1.77	25.36	101	100	1.01	34	130	70	90	1.4	22	1	94	84	120	107	2	1	2	0
1	1175.259	44.930	0.040	384.790	328.640	61.837	96.710	72.955	32.563	0.000		43.22	1	6.0	10	0.56	0.67	100.00	120.00	84	79	177	1.77	25.36	101	100	1.01	34	130	70	90	1.4	22	1	94	84	120	107	2	1	2	0
1	1176.161	66.530	0.046	379.050	352.800	62.629	93.738	74.438	32.563	0.000		43.19	1	6.0	10	0.56	0.67	100.00	120.00	84	79	177	1.77	25.36	101	100	1.01	34	130	70	90	1.4	22	1	94	84	120	107	2	1	2	0
1	1176.939	77.131	0.042	385.980	356.220	66.988	89.577	74.599	32.563	0.000		43.02	1	6.0	10	0.56	0.67	100.00	120.00	84	79	177	1.77	25.36	101	100	1.01	34	130	70	90	1.4	22	1	94	84	120	107	2	1	2	0
1	1177.621	88.024	0.045	398.880	383.060	67.583	91.954	76.792	32.563	0.000		43.09	1	6.0	10	0.56	0.67	100.00	120.00	84	79	177	1.77	25.36	101	100	1.01	34	130	70	90	1.4	22	1	94	84	120	107	2	1	2	0
1	1178.438	73.402	0.047	441.340	401.010	70.555	95.323	78.155	32.563	0.000		43.05	1	6.0	10	0.56	0.67	100.00	120.00	84	79	177	1.77	25.36	101	100	1.01	34	130	70	90	1.4	22	1	94	84	120	107	2	1	2	0
1	1179.335	66.881	0.048	416.020	415.670	69.762	99.880	79.314	32.563	0.000		43.07	1	6.0	10	0.56	0.67	100.00	120.00	84	79	177	1.77	25.36	101	100	1.01	34	130	70	90	1.4	22	1	94	84	120	107	2	1	2	0
1	1180.117	76.778	0.049	408.450	423.220	69.366	99.682	80.005	32.563	0.000		43.09	1	6.0	10	0.56	0.67	100.00	120.00	84	79	177	1.77	25.36	101	100	1.01	34	130	70	90	1.4	22	1	94	84	120	107	2	1	2	0
1	1181.152	57.967	0.040	419.360	432.030	69.564	98.493	77.646	32.563	0.000		43.04	1	6.0	10	0.56	0.67	100.00	120.00	84	79	177	1.77	25.36	101	100	1.01	34	130	70	90	1.4	22	1	94	84	120	107	2	1	2	0
1	1181.915	78.646	0.049	406.900	431.520	67.384	104.240	81.103	32.563	0.000		43.11	1	6.0	10	0.56	0.67	100.00	120.00	84	79	177	1.77	25.36	101	100	1.01	34	130	70	90	1.4	22	1	94	84	120	107	2	1	2	0
1	1182.671	79.268	0.041	412.370	440.290	71.942	97.304	79.023	32.563	0.000		43.22	1	6.0	10	0.56	0.67	100.00	120.00	84	79	177	1.77	25.36	101	100	1.01	34	130	70	90	1.4	22	1	94	84	120	107	2	1	2	0
1	1182.892	62.000	0.027	412.820	411.150	71.744	93.539	76.994	32.563	0.000		43.20	1	6.0	10	0.56	0.67	100.00	120.00	84	79	177	1.77	25.36	101	100	1.01	34	130	70	90	1.4	22	1	94	84	120	107	2	1	2	0
1	1184.051	51.736	0.031	377.680	405.810	63.422	94.332	71.759	32.563	0.000		43.22	1	6.0	10	0.56	0.67	100.00	120.00	84	79	177	1.77	25.36	101	100	1.01	34	130	70	90	1.4	22	1	94	84	120	107	2	1	2	0
1	1184.848	75.293	0.045	369.970	407.690	62.233	102.460	78.075	32.563	0.000		43.21	1	6.0	10	0.56	0.67	100.00	120.00	84	79	177	1.77	25.36	101	100	1.01	34	130	70	90	1.4	22	1	94	84	120	107	2	1	2	0
1	1185.632	76.591	0.034	397.550	442.330	69.762	93.738	76.349	32.563	0.000		43.45	1	6.0	10	0.56	0.67	100.00	120.00	84	79	177	1.77	25.36	101	100	1.01	34	130	70	90	1.4	22	1	94	84	120	107	2	1	2	0
1	1187.051	42.265	0.030	379.640	422.340	64.611	97.701	73.709	32.563	0.000		43.59	1	6.0	10	0.56	0.67	100.00	120.00	84	79	177	1.77	25.36	101	100	1.01	34	130	70	90	1.4	22	1	94	84	120	107	2	1	2	0
1	1188.450	42.895	0.033	364.690	422.240	62.629	100.670	73.989	32.562	0.000		44.12	1	6.0	10	0.56	0.67	100.00	120.00	84	79	177	1.77	25.36	101	100	1.01	34	130	70	90	1.4	22	1	94	84	120	107	2	1	2	0
1	1189.547	54.715	0.033	353.470	406.310	62.629	95.521	74.289	32.563	0.000		44.40	1	6.0	10	0.56	0.67	100.00	120.00	84	79	177	1.77	25.36	101	100	1.01	34	130	70	90	1.4	22	1	94	84	120	107	2	1	2	0
1	1190.891	44.644	0.029	370.640	415.630	63.620	94.926	72.718	32.563	0.000		44.47	1	6.0	10	0.56	0.67	100.00	120.00	84	79	177	1.77	25.36	101	100	1.01	34	130	70	90	1.4	22	1	94	84	120	107	2	1	2	0
1	1192.205	45.637	0.030	341.230	408.300	62.431	94.332	72.340	32.563	0.000		44.59	1	6.0	10	0.56	0.67	100.00	120.00	84	79	177	1.77	25.36	101	100	1.01	34	130	70	90	1.4	22	1	94	84	120	107	2	1	2	0
1	1193.364	51.784	0.031	351.240	399.850	62.629	92.747	72.635	32.563	0.000		44.62	1	6.0	10	0.56	0.67	100.00	120.00	84	79	177	1.77	25.36	101	100	1.01	34	130	70	90	1.4	22	1	94	84	120	107	2	1	2	0
1	1194.307	63.619	0.032	354.990	396.440	64.016	91.161	73.628	32.563	0.000		44.66	1	6.0	10	0.56	0.67	100.00	120.00	84	79	177	1.77	25.36	101	100	1.01	34	130	70	90	1.4	22	1	94	84	120	107	2	1	2	0
1	1195.301	60.383	0.030	369.110	381.730	65.601	90.369	73.173	32.563	0.000		44.69	1	6.0	10	0.56	0.67	100.00	120.00	84	79	177	1.77	25.36	101	100	1.01	34	130	70	90	1.4	22	1	94	84	120	107	2	1	2	0
1	1196.218	65.400	0.034	362.060	354.280	65.205	93.143	77.943	32.563	0.000		44.97	1	6.0	10	0.56	0.67	100.00	120.00	84	79	177	1.77	25.36	101	100	1.01	34	130	70	90	1.4	22	1	94	84	120	107	2	1	2	0
1	1197.122	66.413	0.033	378.340	301.660	78.084	85.416	81.923	32.563	0.000		44.94	1	6.0	10	0.56	0.67	100.00	120.00	84	79	177	1.77	25.36	101	100	1.01	34	130	70	90	1.4	22	1	94	84	120	107	2	1	2	0
1	1198.480	44.166	0.029	360.610	221.790	75.112	85.614	78.700	32.563	0.000		45.16	1	6.0	10	0.56	0.67	100.00	120.00	84	79	177	1.77	25.36	101	100	1.01	34	130	70	90	1.4	22	1	94	84	120	107	2	1	2	0
1	1199.416	64.109	0.036	347.380	164.060	68.573	79.669	74.679	32.563	0.000		45.48	1	6.0	10	0.56	0.67	100.00	120.00	84	79	177	1.77	25.36	101	100	1.01	34	130	70	90	1.4	22	1	94	84	120	107	2	1	2	0
1	1200.435	58.861	0.031	379.620	159.290	65.998	90.369	73.343	32.563	0.000		45.68	1	6.0	10	0.56	0.67	100.00	120.00	84	79	177	1.77	25.36	101	100	1.01	34	130	70	90	1.4	22	1	94	84	120	107	2	1	2	0
1	1201.418	61.082	0.035	366.260	156.020	64.611	92.945	74.481	32.563	0.000		45.80	1	6.0	10	0.56	0.67	100.00	120.00	84	79	177	1.77	25.36	101	100	1.01	34	130	70	90	1.4	22	1	94	84	120	107	2	1	2	0
1	1202.351	64.263	0.035	378.200	141.370	65.403	93.936	75.079	32.563	0.000		45.92	1	6.0	10	0.56	0.67	100.00	120.00	84	79	177	1.77	25.36	101	100	1.01	34	130	70	90	1.4	22	1	94	84	120	107	2	1	2	0
1	1203.028	88.628	0.037	384.780	143.320	66.196	91.954	76.134	32.564	0.000		45.94	1	6.0	10	0.56	0.67	100.00	120.00	84	79	177	1.77	25.36	101	100	1.01	34	130	70	90	1.4	22	1	94	84	120	107	2	1	2	0
1	1203.252	62.000	0.024	372.420	145.440	70.357	77.688	72.361	32.564	0.000		45.96	1	6.0	10	0.56	0.67	100.00	120.00	84	79	177	1.77	25.36	101	100	1.01	34	130	70	90	1.4	22	1	94	84	120	107	2	1	2	0
1	1203.611	62.000	0.031	365.800	135.140	68.771	79.868	72.753	32.563	0.000		45.97	1	6.0	10	0.56	0.67	100.00	120.00	84	79	177	1.77	25.36	101	100	1.01	34	130	70	90	1.4	22	1	94	84	120	107	2	1	2	0
1	1204.071	62.000	0.020	338.060	118.940	63.025	69.564	66.167	32.563	0.000		45.97	1	6.0	10	0.56	0.67	100.00	120.00	84	79	177	1.77	25.36	101	100	1.01	34	130	70	90	1.4	22	1	94	84	120	107	2	1	2	0
1	1205.191	53.581	0.034	346.840	141.430	59.657	95.323	72.733	32.564	0.000		45.97	1	6.0	10	0.56	0.67	100.00	120.00	84	79	177	1.77	25.36	101	100	1.01	34	130	70	90	1.4	22	1	94	84	120	107	2	1	2	0
1	1206.008	73.452	0.034	374.540	151.090	65.799	92.549	75.468	32.564	0.000		46.05	1	6.0	10	0.56	0.67	100.00	120.00	84	79	177	1.77	25.36	101	100	1.01	34	130	70	90	1.4	22	1	94	84	120	107	2	1	2	0
1	1207.146	52.737	0.029	356.790	158.160	65.403	91.756	73.523	32.563	0.000		46.07	1	6.0	10	0.56	0.67	100.00	120.00	84	79	177	1.77	25.36	101	100	1.01	34	130	70	90	1.4	22	1	94	84	120	107	2	1	2	0
1	1208.225	55.611	0.033	332.050	163.510	64.611	95.323	74.850	32.563	0.000		46.12	1	6.0	10	0.56	0.67	100.00	120.00	84	79	177	1.77	25.36	101	100	1.01	34	130	70	90	1.4	22	1	94	84	120	107	2	1	2	0
1	1209.203	61.362	0.032	332.430	186.180	65.601	94.332	74.588	32.564	0.000		46.27	1	6.0	10	0.56	0.67	100.00	120.00	84	79	177	1.77	25.36	101	100	1.01	34	130	70	90	1.4	22	1	94	84	120	107	2	1	2	0
1	1210.481	46.923	0.028	310.200	194.890	64.016	94.134	72.832	32.563	0.000		46.47	1	6.0	10	0.56	0.67	100.00	120.00	84	79	177	1.77	25.36	101	100	1.01	34	130	70	90	1.4	22	1	94	84	120	107	2	1	2	0
1	1211.720	48.456	0.030	283.340	175.950	62.629	94.530	72.544	32.566	0.000		46.72	1	6.0	10	0.56	0.67	100.00	120.00	84	79	177	1.77	25.36	101	100	1.01	34	130	70	90	1.4	22	1	94	84	120	107	2	1	2	0
1	1212.938	49.229	0.028	270.910	134.910	62.629	90.766	71.542	32.564	0.000		46.61	1	6.0	10	0.56	0.67	100.00	120.00	84	79	177	1.77	25.36	101	100	1.01	34	130	70	90	1.4	22	1	94	84	120	107	2	1	2	0
1	1214.058	53.584	0.030	294.700	124.820	63.025	90.171	71.744	32.564	0.000		46.92	1	6.0	10	0.56	0.67	100.00	120.00	84	79	177	1.77	25.36	101	100	1.01	34	130	70	90	1.4	22	1	94	84	120	107	2	1	2	0
1	1214.935	68.428	0.034	282.340	115.510	63.223	91.756	73.570	32.566	0.000		47.20	1	6.0	10	0.56	0.67	100.00	120.00	84	79	177	1.77	25.36	101	100	1.01	34	130	70	90	1.4	22	1	94	84	120	107	2	1	2	0
1	1216.334	42.891	0.027	289.090	109.660	61.836	89.973	70.587	32.566	0.000		47.16	1	6.0	10	0.56	0.67	100.00	120.00	84	79	177	1.77	25.36	101	100	1.01	34	130	70	90	1.4	22	1	94	84	120	107	2	1	2	0
1	1217.331	60.146	0.033	289.320	104.480	60.450	91.161	72.537	32.565	0.000		47.18	1	6.0	10	0.56	0.67	100.00	120.00	84	79	177	1.77	25.36	101	100	1.01	34	130	70	90	1.4	22	1	94	84	120	107	2	1	2	0
1	1218.293	62.409	0.031	311.660	117.070	65.007	89.973	73.245	32.565	0.000		47.10	1	6.0	10	0.56	0.67	100.00	120.00	84	79	177	1.77	25.36	101	100	1.01	34	130	70	90	1.4	22	1	94	84	120	107	2	1	2	0
1	1218.610	62.000	0.018	280.860	92.079	64.611	91.558	71.531	32.565	0.000		47.19	1	6.0	10	0.56	0.67	100.00	120.00	84	79	177	1.77	25.36	101	100	1.01	34	130	70	90	1.4	22	1	94	84	120	107	2	1	2	0
1	1218.908	62.000	0.059	336.670	123.220	74.121	91.756	79.736	32.565	0.000		47.11	1	6.0	10	0.56	0.67	100.00	120.00	84	79	177	1.77	25.36	101	100	1.01	34	130	70	90	1.4	22	1	94	84	120	107	2	1	2	0
1	1219.268	62.000	0.022	343.850	113.550	67.186	74.518	71.041	32.564	0.000		47.17	1	6.0	10	0.56	0.67	100.00	120.00	84	79	177	1.77	25.36	101	100	1.01	34	130	70	90	1.4	22	1	94	84	120	107	2	1	2	0
1	1219.629	62.000	0.019	299.600	95.551	63.025	68.573	65.518	32.565	0.000		47.11	1	6.0	10	0.56	0.67	100.00	120.00	84	79	177	1.77	25.36	101	100	1.01	34	130	70	90	1.4	22	1	94	84	120	107	2	1	2	0
1	1220.708	55.598	0.033	304.340	100.490	61.044	91.558	72.129	32.566	0.000		47.17	1	6.0	10	0.56	0.67	100.00	120.00	84	79	177	1.77	25.36	101	100	1.01	34	130	70	90	1.4	22	1	94	84	120	107	2	1	2	0
1	1221.565	69.998	0.033	333.120	102.980	65.007	89.378	73.556	32.565	0.000		47.18	1	6.0	10	0.56	0.67	100.00	120.00	84	79	177	1.77	25.36	101	100	1.01	34	130	70	90	1.4	22	1	94	84	120	107	2	1	2	0
1	1222.547	61.105	0.031	339.810	117.590	65.998	89.577	73.185	32.566	0.000		47.30	1	6.0	10	0.56	0.67	100.00	120.00	84	79	177	1.77	25.36	101	100	1.01	34	130	70	90	1.4	22	1	94	84	120	107	2	1	2	0
1	1223.662	53.825	0.032	342.030	122.370	65.007	93.539	73.756	32.565	0.000		47.30	1	6.0	10	0.56	0.67	100.00	120.00	84	79	177	1.77	25.36	101	100	1.01	34	130	70	90	1.4	22	1	94	84	120	107	2	1	2	0
1	1224.805	52.492	0.032	343.450	123.150	64.016	93.143	73.303	32.569	0.000		47.32	1	6.0	10	0.56	0.67	100.00	120.00	84	79	177	1.77	25.36	101	100	1.01	34	130	70	90	1.4	22	1	94	84	120	107	2	1	2	0
1	1225.763	62.580	0.033	357.820	133.780	63.620	93.341	74.095	32.567	0.000		47.29	1	6.0	10	0.56	0.67	100.00	120.00	84	79	177	1.77	25.36	101	100	1.01	34	130	70	90	1.4	22	1	94	84	120	107	2	1	2	0
1	1227.278	39.625	0.026	359.340	134.990	61.044	90.963	70.030	32.566	0.000		47.30	1	6.0	10	0.56	0.67	100.00	120.00	84	79	177	1.77	25.36	101	100	1.01	34	130	70	90	1.4	22	1	94	84	120	107	2	1	2	0
1	1227.860	62.000	0.042	321.780	122.690	60.053	90.567	73.234	32.568	0.000		47.33	1	6.0	10	0.56	0.67	100.00	120.00	84	79	177	1.77	25.36	101	100	1.01	34	130	70	90	1.4	22	1	94	84	120	107	2	1	2	0
1	1228.761	66.624	0.021	361.680	142.500	61.638	73.329	67.359	32.567	0.000		47.29	1	6.0	10	0.56	0.67	100.00	120.00	84	79	177	1.77	25.36	101	100	1.01	34	130	70	90	1.4	22	1	94	84	120	107	2	1	2	0
1	1229.674	65.686	0.035	349.660	157.270	60.450	92.747	73.194	32.571	0.000		47.32	1	6.0	10	0.56	0.67	100.00	120.00	84	79	177	1.77	25.36	101	100	1.01	34	130	70	90	1.4	22	1	94	84	120	107	2	1	2	0
1	1230.636	62.413	0.033	376.640	183.550	66.196	94.134	74.581	32.571	0.000		47.29	1	6.0	10	0.56	0.67	100.00	120.00	84	79	177	1.77	25.36	101	100	1.01	34	130	70	90	1.4	22	1	94	84	120	107	2	1	2	0
1	1232.017	43.440	0.027	365.260	190.170	62.233	92.152	71.580	32.571	0.000		47.32	1	6.0	10	0.56	0.67	100.00	120.00	84	79	177	1.77	25.36	101	100	1.01	34	130	70	90	1.4	22	1	94	84	120	107	2	1	2	0
1	1232.954	64.066	0.035	344.890	197.560	60.846	92.747	73.076	32.573	0.000		47.25	1	6.0	10	0.56	0.67	100.00	120.00	84	79	177	1.77	25.36	101	100	1.01	34	130	70	90	1.4	22	1	94	84	120	107	2	1	2	0
1	1234.148	50.227	0.028	340.080	213.770	63.422	90.171	71.269	32.572	0.000		47.17	1	6.0	10	0.56	0.67	100.00	120.00	84	79	177	1.77	25.36	101	100	1.01	34	130	70	90	1.4	22	1	94	84	120	107	2	1	2	0
1	1234.935	76.249	0.035	318.520	208.240	62.035	91.558	73.590	32.574	0.000		47.12	1	6.0	10	0.56	0.67	100.00	120.00	84	79	177	1.77	25.36	101	100	1.01	34	130	70	90	1.4	22	1	94	84	120	107	2	1	2	0
1	1235.932	60.160	0.028	341.950	214.250	64.611	85.218	70.977	32.570	0.000		47.13	1	6.0	10	0.56	0.67	100.00	120.00	84	79	177	1.77	25.36	101	100	1.01	34	130	70	90	1.4	22	1	94	84	120	107	2	1	2	0
1	1236.591	91.125	0.039	314.790	225.440	62.827	93.341	75.571	32.573	0.000		47.09	1	6.0	10	0.56	0.67	100.00	120.00	84	79	177	1.77	25.36	101	100	1.01	34	130	70	90	1.4	22	1	94	84	120	107	2	1	2	0
1	1240.387	15.805	0.032	332.920	240.590	65.799	96.115	74.977	32.579	0.000		47.14	1	6.0	10	0.56	0.67	100.00	120.00	84	79	177	1.77	25.36	101	100	1.01	34	130	70	90	1.4	22	1	94	84	120	107	2	1	2	0
1	1241.109	83.092	0.037	324.830	229.950	64.611	96.313	76.526	32.582	0.000		47.16	1	6.0	10	0.56	0.67	100.00	120.00	84	79	177	1.77	25.36	101	100	1.01	34	130	70	90	1.4	22	1	94	84	120	107	2	1	2	0
1	1242.524	42.405	0.024	312.300	219.670	61.638	87.001	69.845	32.575	0.000		47.14	1	6.0	10	0.56	0.67	100.00	120.00	84	79	177	1.77	25.36	101	100	1.01	34	130	70	90	1.4	22	1	94	84	120	107	2	1	2	0
1	1243.864	44.774	0.030	310.770	212.950	60.450	97.502	72.134	32.587	0.000		47.13	1	6.0	10	0.56	0.67	100.00	120.00	84	79	177	1.77	25.36	101	100	1.01	34	130	70	90	1.4	22	1	94	84	120	107	2	1	2	0
1	1245.262	42.920	0.027	285.190	174.570	62.233	95.125	71.531	32.581	0.000		47.29	1	6.0	10	0.56	0.67	100.00	120.00	84	79	177	1.77	25.36	101	100	1.01	34	130	70	90	1.4	22	1	94	84	120	107	2	1	2	0
1	1246.040	77.149	0.032	294.420	124.880	62.233	95.323	74.740	32.578	0.000		47.28	1	6.0	10	0.56	0.67	100.00	120.00	84	79	177	1.77	25.36	101	100	1.01	34	130	70	90	1.4	22	1	94	84	120	107	2	1	2	0
1	1246.838	75.153	0.027	310.450	112.830	68.375	90.171	74.026	32.581	0.000		47.30	1	6.0	10	0.56	0.67	100.00	120.00	84	79	177	1.77	25.36	101	100	1.01	34	130	70	90	1.4	22	1	94	84	120	107	2	1	2	0
1	1247.881	57.550	0.028	286.080	96.781	66.988	95.917	74.687	32.577	0.000		47.31	1	6.0	10	0.56	0.67	100.00	120.00	84	79	177	1.77	25.36	101	100	1.01	34	130	70	90	1.4	22	1	94	84	120	107	2	1	2	0
1	1248.798	65.413	0.031	294.650	81.678	66.988	106.620	78.973	32.579	0.000		47.30	1	6.0	10	0.56	0.67	100.00	120.00	84	79	177	1.77	25.36	101	100	1.01	34	130	70	90	1.4	22	1	94	84	120	107	2	1	2	0
1	1249.475	88.642	0.034	300.150	88.146	66.394	99.088	77.409	32.581	0.000		47.31	1	6.0	10	0.56	0.67	100.00	120.00	84	79	177	1.77	25.36	101	100	1.01	34	130	70	90	1.4	22	1	94	84	120	107	2	1	2	0
1	1249.678	62.000	0.019	309.030	88.086	71.347	80.660	73.204	32.581	0.000		47.31	1	6.0	10	0.56	0.67	100.00	120.00	84	79	177	1.77	25.36	101	100	1.01	34	130	70	90	1.4	22	1	94	84	120	107	2	1	2	0
1	1250.017	62.000	0.030	300.100	90.914	70.753	86.407	76.132	32.580	0.000		47.34	1	6.0	10	0.56	0.67	100.00	120.00	84	79	177	1.77	25.36	101	100	1.01	34	130	70	90	1.4	22	1	94	84	120	107	2	1	2	0
1	1250.598	62.000	0.014	280.620	74.040	64.016	72.536	67.610	32.579	0.000		47.34	1	6.0	10	0.56	0.67	100.00	120.00	84	79	177	1.77	25.36	101	100	1.01	34	130	70	90	1.4	22	1	94	84	120	107	2	1	2	0
1	1251.777	50.884	0.025	255.600	67.978	60.450	102.060	73.145	32.581	0.000		47.34	1	6.0	10	0.56	0.67	100.00	120.00	84	79	177	1.77	25.36	101	100	1.01	34	130	70	90	1.4	22	1	94	84	120	107	2	1	2	0
1	1252.956	50.903	0.023	294.560	75.416	65.007	95.521	73.100	32.585	0.000		47.31	1	6.0	10	0.56	0.67	100.00	120.00	84	79	177	1.77	25.36	101	100	1.01	34	130	70	90	1.4	22	1	94	84	120	107	2	1	2	0
1	1254.175	49.230	0.021	277.450	75.730	63.620	100.670	74.186	32.590	0.000		47.33	1	6.0	10	0.56	0.67	100.00	120.00	84	79	177	1.77	25.36	101	100	1.01	34	130	70	90	1.4	22	1	94	84	120	107	2	1	2	0
1	1255.274	54.600	0.021	249.480	70.340	63.818	100.080	74.400	32.593	0.000		47.35	1	6.0	10	0.56	0.67	100.00	120.00	84	79	177	1.77	25.36	101	100	1.01	34	130	70	90	1.4	22	1	94	84	120	107	2	1	2	0
1	1256.035	78.823	0.024	246.380	68.048	65.403	97.304	75.973	32.592	0.000		47.32	1	6.0	10	0.56	0.67	100.00	120.00	84	79	177	1.77	25.36	101	100	1.01	34	130	70	90	1.4	22	1	94	84	120	107	2	1	2	0
1	1257.097	56.495	0.016	235.780	62.442	66.592	93.539	73.515	32.587	0.000		47.33	1	6.0	10	0.56	0.67	100.00	120.00	84	79	177	1.77	25.36	101	100	1.01	34	130	70	90	1.4	22	1	94	84	120	107	2	1	2	0
1	1258.152	56.889	0.022	234.450	60.464	65.007	101.460	76.269	32.589	0.000		47.33	1	6.0	10	0.56	0.67	100.00	120.00	84	79	177	1.77	25.36	101	100	1.01	34	130	70	90	1.4	22	1	94	84	120	107	2	1	2	0
1	1258.895	80.763	0.025	232.030	57.041	66.592	98.889	77.950	32.582	0.000		47.35	1	6.0	10	0.56	0.67	100.00	120.00	84	79	177	1.77	25.36	101	100	1.01	34	130	70	90	1.4	22	1	94	84	120	107	2	1	2	0
1	1260.092	50.086	0.018	241.580	58.818	65.007	92.350	73.207	32.589	0.000		47.34	1	6.0	10	0.56	0.67	100.00	120.00	84	79	177	1.77	25.36	101	100	1.01	34	130	70	90	1.4	22	1	94	84	120	107	2	1	2	0
1	1261.376	46.764	0.023	251.530	58.281	64.016	101.270	75.109	32.596	0.000		47.33	1	6.0	10	0.56	0.67	100.00	120.00	84	79	177	1.77	25.36	101	100	1.01	34	130	70	90	1.4	22	1	94	84	120	107	2	1	2	0
1	1262.173	75.274	0.028	258.410	53.292	63.818	97.700	77.030	32.602	0.000		47.33	1	6.0	10	0.56	0.67	100.00	120.00	84	79	177	1.77	25.36	101	100	1.01	34	130	70	90	1.4	22	1	94	84	120	107	2	1	2	0
1	1262.931	79.088	0.026	272.320	55.638	69.366	91.360	75.568	32.591	0.000		47.30	1	6.0	10	0.56	0.67	100.00	120.00	84	79	177	1.77	25.36	101	100	1.01	34	130	70	90	1.4	22	1	94	84	120	107	2	1	2	0
1	1264.012	55.539	0.027	271.560	62.393	66.988	96.511	75.380	32.592	0.000		47.31	1	6.0	10	0.56	0.67	100.00	120.00	84	79	177	1.77	25.36	101	100	1.01	34	130	70	90	1.4	22	1	94	84	120	107	2	1	2	0
1	1265.433	42.204	0.028	265.930	59.690	63.818	101.460	74.469	32.599	0.000		47.30	1	6.0	10	0.56	0.67	100.00	120.00	84	79	177	1.77	25.36	101	100	1.01	34	130	70	90	1.4	22	1	94	84	120	107	2	1	2	0
1	1266.828	43.009	0.027	271.380	62.555	62.233	96.511	72.622	32.597	0.000		47.23	1	6.0	10	0.56	0.67	100.00	120.00	84	79	177	1.77	25.36	101	100	1.01	34	130	70	90	1.4	22	1	94	84	120	107	2	1	2	0
1	1267.591	78.676	0.035	268.780	69.841	62.035	93.539	74.942	32.596	0.000		47.16	1	6.0	10	0.56	0.67	100.00	120.00	84	79	177	1.77	25.36	101	100	1.01	34	130	70	90	1.4	22	1	94	84	120	107	2	1	2	0
1	1268.372	76.852	0.029	293.640	81.006	68.771	89.775	74.678	32.596	0.000		47.16	1	6.0	10	0.56	0.67	100.00	120.00	84	79	177	1.77	25.36	101	100	1.01	34	130	70	90	1.4	22	1	94	84	120	107	2	1	2	0
1	1269.311	63.907	0.032	311.370	95.491	67.384	94.728	75.878	32.600	0.000		47.08	1	6.0	10	0.56	0.67	100.00	120.00	84	79	177	1.77	25.36	101	100	1.01	34	130	70	90	1.4	22	1	94	84	120	107	2	1	2	0
1	1270.565	47.834	0.030	306.330	100.680	65.205	98.097	74.977	32.600	0.000		47.18	1	6.0	10	0.56	0.67	100.00	120.00	84	79	177	1.77	25.36	101	100	1.01	34	130	70	90	1.4	22	1	94	84	120	107	2	1	2	0
1	1271.486	65.135	0.036	318.100	106.300	64.016	97.106	76.377	32.599	0.000		47.13	1	6.0	10	0.56	0.67	100.00	120.00	84	79	177	1.77	25.36	101	100	1.01	34	130	70	90	1.4	22	1	94	84	120	107	2	1	2	0
1	1272.625	52.679	0.030	325.160	115.180	67.979	92.747	79.214	32.597	0.000		46.72	1	6.0	10	0.56	0.67	100.00	120.00	84	79	177	1.77	25.36	101	100	1.01	34	130	70	90	1.4	22	1	94	84	120	107	2	1	2	0
1	1273.961	44.899	0.030	325.990	120.390	73.725	81.057	76.543	32.602	0.000		46.67	1	6.0	10	0.56	0.67	100.00	120.00	84	79	177	1.77	25.36	101	100	1.01	34	130	70	90	1.4	22	1	94	84	120	107	2	1	2	0
1	1275.238	46.992	0.031	308.740	129.780	65.205	81.651	72.752			4.000	46.65	1	6.0	10	0.56	0.67	100.00	120.00	84	79	177	1.77	25.36	101	100	1.01	34	130	70	90	1.4	22	1	94	84	120	107	2	1	2	0
2	2.267	50.671	0.062	-2.279	2272.100	52.979	104.250	70.008	33.150	0.117	1.000	27.026	1	12.0	7	0.42	0.38	55.00	50.00	77	79	178	1.78	25.02	100	100	1.00	35	145	60	88	1.3	25	1	105	93	284	252	1	1	1	0
2	3.431	51.509	0.063	-1.951	2317.200	53.711	102.290	69.656	33.158	0.112		26.948	1	12.0	7	0.42	0.38	55.00	50.00	77	79	178	1.78	25.02	100	100	1.00	35	145	60	88	1.3	25	1	105	93	284	252	1	1	1	0
2	4.540	54.109	0.067	-3.152	2261.000	52.979	98.388	68.996	33.159	0.126		26.845	1	12.0	7	0.42	0.38	55.00	50.00	77	79	178	1.78	25.02	100	100	1.00	35	145	60	88	1.3	25	1	105	93	284	252	1	1	1	0
2	5.654	53.854	0.070	-3.261	2346.600	54.688	97.657	68.128	33.145	0.126		26.878	1	12.0	7	0.42	0.38	55.00	50.00	77	79	178	1.78	25.02	100	100	1.00	35	145	60	88	1.3	25	1	105	93	284	252	1	1	1	0
2	6.737	55.409	0.082	-3.588	2247.600	53.711	102.050	70.757	33.162	0.116		26.846	1	12.0	7	0.42	0.38	55.00	50.00	77	79	178	1.78	25.02	100	100	1.00	35	145	60	88	1.3	25	1	105	93	284	252	1	1	1	0
2	7.828	55.018	0.065	-3.070	2233.400	55.176	100.340	69.683	33.146	0.110		26.825	1	12.0	7	0.42	0.38	55.00	50.00	77	79	178	1.78	25.02	100	100	1.00	35	145	60	88	1.3	25	1	105	93	284	252	1	1	1	0
2	8.931	54.378	0.077	-2.770	2253.400	54.932	105.470	72.418	33.158	0.108		26.849	1	12.0	7	0.42	0.38	55.00	50.00	77	79	178	1.78	25.02	100	100	1.00	35	145	60	88	1.3	25	1	105	93	284	252	1	1	1	0
2	10.019	55.170	0.082	-2.361	2270.400	56.641	103.760	71.788	33.154	0.088		26.875	1	12.0	7	0.42	0.38	55.00	50.00	77	79	178	1.78	25.02	100	100	1.00	35	145	60	88	1.3	25	1	105	93	284	252	1	1	1	0
2	11.115	54.752	0.085	-2.170	2302.800	55.664	104.740	72.111	33.142	0.102		26.954	1	12.0	7	0.42	0.38	55.00	50.00	77	79	178	1.78	25.02	100	100	1.00	35	145	60	88	1.3	25	1	105	93	284	252	1	1	1	0
2	12.210	54.779	0.086	-2.279	2309.500	55.420	106.200	72.873	33.162	0.106		26.966	1	12.0	7	0.42	0.38	55.00	50.00	77	79	178	1.78	25.02	100	100	1.00	35	145	60	88	1.3	25	1	105	93	284	252	1	1	1	0
2	13.348	52.713	0.075	-1.788	2323.100	56.153	105.470	81.542	33.149	0.105		27.117	1	12.0	7	0.42	0.38	55.00	50.00	77	79	178	1.78	25.02	100	100	1.00	35	145	60	88	1.3	25	1	105	93	284	252	1	1	1	0
2	14.498	52.197	0.068	-1.569	2296.700	70.801	81.787	74.966	33.162	0.105		27.323	1	12.0	7	0.42	0.38	55.00	50.00	77	79	178	1.78	25.02	100	100	1.00	35	145	60	88	1.3	25	1	105	93	284	252	1	1	1	0
2	15.621	53.406	0.067	-2.442	2235.900	59.570	90.576	70.496	33.163	0.105		27.307	1	12.0	7	0.42	0.38	55.00	50.00	77	79	178	1.78	25.02	100	100	1.00	35	145	60	88	1.3	25	1	105	93	284	252	1	1	1	0
2	16.739	53.684	0.071	-2.388	2271.100	57.617	112.550	76.151	33.158	0.108		27.341	1	12.0	7	0.42	0.38	55.00	50.00	77	79	178	1.78	25.02	100	100	1.00	35	145	60	88	1.3	25	1	105	93	284	252	1	1	1	0
2	17.820	55.498	0.073	-2.197	2184.400	57.861	109.860	75.760	33.158	0.115		27.501	1	12.0	7	0.42	0.38	55.00	50.00	77	79	178	1.78	25.02	100	100	1.00	35	145	60	88	1.3	25	1	105	93	284	252	1	1	1	0
2	18.928	54.142	0.071	-1.924	2075.400	59.082	117.680	78.866	33.162	0.071		27.789	1	12.0	7	0.42	0.38	55.00	50.00	77	79	178	1.78	25.02	100	100	1.00	35	145	60	88	1.3	25	1	105	93	284	252	1	1	1	0
2	20.027	54.579	0.064	-2.552	2003.500	60.059	121.830	81.579	33.161	0.160		27.799	1	12.0	7	0.42	0.38	55.00	50.00	77	79	178	1.78	25.02	100	100	1.00	35	145	60	88	1.3	25	1	105	93	284	252	1	1	1	0
2	21.147	53.580	0.058	-1.842	1597.100	63.233	127.200	83.245	33.160	0.112		27.899	1	12.0	7	0.42	0.38	55.00	50.00	77	79	178	1.78	25.02	100	100	1.00	35	145	60	88	1.3	25	1	105	93	284	252	1	1	1	0
2	22.245	54.644	0.052	-1.760	1311.500	62.012	127.930	83.193	33.169	0.097		28.239	1	12.0	7	0.42	0.38	55.00	50.00	77	79	178	1.78	25.02	100	100	1.00	35	145	60	88	1.3	25	1	105	93	284	252	1	1	1	0
2	23.365	53.598	0.046	-1.187	1145.000	62.012	128.660	82.744	33.164	0.103		28.352	1	12.0	7	0.42	0.38	55.00	50.00	77	79	178	1.78	25.02	100	100	1.00	35	145	60	88	1.3	25	1	105	93	284	252	1	1	1	0
2	24.479	53.850	0.048	-2.279	1040.900	61.279	127.690	82.694	33.160	0.091		28.654	1	12.0	7	0.42	0.38	55.00	50.00	77	79	178	1.78	25.02	100	100	1.00	35	145	60	88	1.3	25	1	105	93	284	252	1	1	1	0
2	25.624	52.391	0.040	-2.060	1105.200	61.768	125.980	80.981	33.156	0.087		28.798	1	12.0	7	0.42	0.38	55.00	50.00	77	79	178	1.78	25.02	100	100	1.00	35	145	60	88	1.3	25	1	105	93	284	252	1	1	1	0
2	26.753	53.144	0.043	-2.552	1111.600	60.303	125.490	81.201	33.168	0.085		29.209	1	12.0	7	0.42	0.38	55.00	50.00	77	79	178	1.78	25.02	100	100	1.00	35	145	60	88	1.3	25	1	105	93	284	252	1	1	1	0
2	27.901	52.249	0.038	-2.470	1200.700	60.791	122.310	78.899	33.161	0.080		29.397	1	12.0	7	0.42	0.38	55.00	50.00	77	79	178	1.78	25.02	100	100	1.00	35	145	60	88	1.3	25	1	105	93	284	252	1	1	1	0
2	29.020	53.628	0.047	-2.524	1347.700	58.838	120.610	79.093	33.163	0.089		29.545	1	12.0	7	0.42	0.38	55.00	50.00	77	79	178	1.78	25.02	100	100	1.00	35	145	60	88	1.3	25	1	105	93	284	252	1	1	1	0
2	30.145	53.364	0.050	-2.906	1570.000	59.814	117.430	77.612	33.159	0.087		29.630	1	12.0	7	0.42	0.38	55.00	50.00	77	79	178	1.78	25.02	100	100	1.00	35	145	60	88	1.3	25	1	105	93	284	252	1	1	1	0
2	31.273	53.155	0.062	-2.170	1564.200	58.838	117.920	78.197	33.161	0.105		29.734	1	12.0	7	0.42	0.38	55.00	50.00	77	79	178	1.78	25.02	100	100	1.00	35	145	60	88	1.3	25	1	105	93	284	252	1	1	1	0
2	32.398	53.338	0.051	-2.170	1642.500	59.570	116.460	77.337	33.153	0.107		30.239	1	12.0	7	0.42	0.38	55.00	50.00	77	79	178	1.78	25.02	100	100	1.00	35	145	60	88	1.3	25	1	105	93	284	252	1	1	1	0
2	33.516	53.660	0.067	-2.251	1681.300	57.861	116.940	78.195	33.161	0.105		30.290	1	12.0	7	0.42	0.38	55.00	50.00	77	79	178	1.78	25.02	100	100	1.00	35	145	60	88	1.3	25	1	105	93	284	252	1	1	1	0
2	34.621	54.310	0.069	-2.770	1741.100	60.547	116.460	78.076	33.156	0.094		30.487	1	12.0	7	0.42	0.38	55.00	50.00	77	79	178	1.78	25.02	100	100	1.00	35	145	60	88	1.3	25	1	105	93	284	252	1	1	1	0
2	35.727	54.267	0.084	-2.361	1801.300	59.082	117.190	79.164	33.166	0.102		30.649	1	12.0	7	0.42	0.38	55.00	50.00	77	79	178	1.78	25.02	100	100	1.00	35	145	60	88	1.3	25	1	105	93	284	252	1	1	1	0
2	36.855	53.202	0.081	-2.142	1842.000	60.547	117.430	78.634	33.163	0.087		30.698	1	12.0	7	0.42	0.38	55.00	50.00	77	79	178	1.78	25.02	100	100	1.00	35	145	60	88	1.3	25	1	105	93	284	252	1	1	1	0
2	37.955	54.551	0.087	-2.524	1886.000	59.326	118.410	80.040	33.163	0.091		30.826	1	12.0	7	0.42	0.38	55.00	50.00	77	79	178	1.78	25.02	100	100	1.00	35	145	60	88	1.3	25	1	105	93	284	252	1	1	1	0
2	39.078	53.406	0.076	-2.415	1946.600	60.547	116.700	78.189	33.160	0.088		30.901	1	12.0	7	0.42	0.38	55.00	50.00	77	79	178	1.78	25.02	100	100	1.00	35	145	60	88	1.3	25	1	105	93	284	252	1	1	1	0
2	40.215	52.758	0.079	-3.015	2033.400	59.570	118.900	79.206	33.167	0.100		31.020	1	12.0	7	0.42	0.38	55.00	50.00	77	79	178	1.78	25.02	100	100	1.00	35	145	60	88	1.3	25	1	105	93	284	252	1	1	1	0
2	41.342	53.270	0.074	-2.961	2132.300	60.059	115.970	77.821	33.164	0.093		31.002	1	12.0	7	0.42	0.38	55.00	50.00	77	79	178	1.78	25.02	100	100	1.00	35	145	60	88	1.3	25	1	105	93	284	252	1	1	1	0
2	42.480	52.693	0.083	-2.361	2180.800	58.838	117.430	78.404	33.165	0.098		31.068	1	12.0	7	0.42	0.38	55.00	50.00	77	79	178	1.78	25.02	100	100	1.00	35	145	60	88	1.3	25	1	105	93	284	252	1	1	1	0
2	43.626	52.383	0.073	-2.333	2214.300	58.838	113.040	76.052	33.159	0.082		31.373	1	12.0	7	0.42	0.38	55.00	50.00	77	79	178	1.78	25.02	100	100	1.00	35	145	60	88	1.3	25	1	105	93	284	252	1	1	1	0
2	44.755	53.138	0.084	-3.097	2277.500	58.106	114.750	77.519	33.165	0.098		31.426	1	12.0	7	0.42	0.38	55.00	50.00	77	79	178	1.78	25.02	100	100	1.00	35	145	60	88	1.3	25	1	105	93	284	252	1	1	1	0
2	45.889	52.904	0.078	-3.616	2243.300	59.326	113.040	76.270	33.161	0.094		31.470	1	12.0	7	0.42	0.38	55.00	50.00	77	79	178	1.78	25.02	100	100	1.00	35	145	60	88	1.3	25	1	105	93	284	252	1	1	1	0
2	47.018	53.132	0.075	-3.179	2180.900	58.594	116.460	77.820	33.164	0.098		31.763	1	12.0	7	0.42	0.38	55.00	50.00	77	79	178	1.78	25.02	100	100	1.00	35	145	60	88	1.3	25	1	105	93	284	252	1	1	1	0
2	48.168	52.184	0.055	-3.070	2016.400	59.082	112.060	75.305	33.162	0.095		32.185	1	12.0	7	0.42	0.38	55.00	50.00	77	79	178	1.78	25.02	100	100	1.00	35	145	60	88	1.3	25	1	105	93	284	252	1	1	1	0
2	49.326	51.812	0.053	332.670	1908.300	57.617	114.260	75.563	33.163	0.097		32.205	1	12.0	7	0.42	0.38	55.00	50.00	77	79	178	1.78	25.02	100	100	1.00	35	145	60	88	1.3	25	1	105	93	284	252	1	1	1	0
2	50.451	53.321	0.048	396.760	1922.300	57.617	109.130	73.804	33.158	0.090		32.244	1	12.0	7	0.42	0.38	55.00	50.00	77	79	178	1.78	25.02	100	100	1.00	35	145	60	88	1.3	25	1	105	93	284	252	1	1	1	0
2	51.606	51.964	0.051	-2.824	1923.000	57.373	109.860	74.058	33.158	0.105		32.347	1	12.0	7	0.42	0.38	55.00	50.00	77	79	178	1.78	25.02	100	100	1.00	35	145	60	88	1.3	25	1	105	93	284	252	1	1	1	0
2	52.715	54.108	0.061	-2.824	1848.200	56.641	109.130	74.302	33.162	0.109		32.388	1	12.0	7	0.42	0.38	55.00	50.00	77	79	178	1.78	25.02	100	100	1.00	35	145	60	88	1.3	25	1	105	93	284	252	1	1	1	0
2	53.834	53.611	0.050	793.230	1794.300	58.106	107.420	73.460	33.159	0.091		32.761	1	12.0	7	0.42	0.38	55.00	50.00	77	79	178	1.78	25.02	100	100	1.00	35	145	60	88	1.3	25	1	105	93	284	252	1	1	1	0
2	54.928	54.852	0.069	910.850	1788.400	56.641	111.080	75.581	33.163	0.098		32.770	1	12.0	7	0.42	0.38	55.00	50.00	77	79	178	1.78	25.02	100	100	1.00	35	145	60	88	1.3	25	1	105	93	284	252	1	1	1	0
2	56.021	54.874	0.061	880.650	1801.400	58.106	108.640	73.983	33.156	0.108		32.745	1	12.0	7	0.42	0.38	55.00	50.00	77	79	178	1.78	25.02	100	100	1.00	35	145	60	88	1.3	25	1	105	93	284	252	1	1	1	0
2	57.131	54.055	0.073	900.460	2024.800	57.617	111.820	75.486	33.163	0.104		32.947	1	12.0	7	0.42	0.38	55.00	50.00	77	79	178	1.78	25.02	100	100	1.00	35	145	60	88	1.3	25	1	105	93	284	252	1	1	1	0
2	58.215	55.374	0.072	911.290	2162.000	58.106	106.690	74.049	33.167	0.095		33.057	1	12.0	7	0.42	0.38	55.00	50.00	77	79	178	1.78	25.02	100	100	1.00	35	145	60	88	1.3	25	1	105	93	284	252	1	1	1	0
2	59.286	56.019	0.081	919.070	2193.400	59.570	110.840	76.141	33.140	0.121		33.170	1	12.0	7	0.42	0.38	55.00	50.00	77	79	178	1.78	25.02	100	100	1.00	35	145	60	88	1.3	25	1	105	93	284	252	1	1	1	0
2	60.378	54.953	0.091	949.300	2234.700	58.594	114.750	78.771	33.163	0.129		33.370	1	12.0	7	0.42	0.38	55.00	50.00	77	79	178	1.78	25.02	100	100	1.00	35	145	60	88	1.3	25	1	105	93	284	252	1	1	1	0
2	61.471	54.855	0.094	1052.300	2064.300	61.279	123.050	82.558	33.167	0.114		33.358	1	12.0	7	0.42	0.38	55.00	50.00	77	79	178	1.78	25.02	100	100	1.00	35	145	60	88	1.3	25	1	105	93	284	252	1	1	1	0
2	62.561	55.082	0.060	1142.600	1760.400	63.233	131.100	85.219	33.166	0.111		33.470	1	12.0	7	0.42	0.38	55.00	50.00	77	79	178	1.78	25.02	100	100	1.00	35	145	60	88	1.3	25	1	105	93	284	252	1	1	1	0
2	63.675	53.865	0.045	1182.000	1373.800	65.430	136.470	86.580	33.171	0.098		33.498	1	12.0	7	0.42	0.38	55.00	50.00	77	79	178	1.78	25.02	100	100	1.00	35	145	60	88	1.3	25	1	105	93	284	252	1	1	1	0
2	64.808	52.948	0.041	1258.300	1150.000	64.941	142.330	86.744	33.182	0.100		33.548	1	12.0	7	0.42	0.38	55.00	50.00	77	79	178	1.78	25.02	100	100	1.00	35	145	60	88	1.3	25	1	105	93	284	252	1	1	1	0
2	65.918	54.064	0.034	1197.900	982.150	62.744	138.180	84.603	33.171	0.102		33.637	1	12.0	7	0.42	0.38	55.00	50.00	77	79	178	1.78	25.02	100	100	1.00	35	145	60	88	1.3	25	1	105	93	284	252	1	1	1	0
2	67.056	52.717	0.029	1185.300	920.890	63.233	135.990	82.645	33.165	0.106		33.785	1	12.0	7	0.42	0.38	55.00	50.00	77	79	178	1.78	25.02	100	100	1.00	35	145	60	88	1.3	25	1	105	93	284	252	1	1	1	0
2	68.171	53.782	0.033	1126.500	887.980	61.523	135.010	83.278	33.168	0.121		33.731	1	12.0	7	0.42	0.38	55.00	50.00	77	79	178	1.78	25.02	100	100	1.00	35	145	60	88	1.3	25	1	105	93	284	252	1	1	1	0
2	69.340	51.359	0.028	1085.400	987.360	61.523	133.060	81.378	33.171	0.123		34.046	1	12.0	7	0.42	0.38	55.00	50.00	77	79	178	1.78	25.02	100	100	1.00	35	145	60	88	1.3	25	1	105	93	284	252	1	1	1	0
2	70.475	52.858	0.041	1031.800	1127.200	60.791	131.840	81.825	33.168	0.114		34.442	1	12.0	7	0.42	0.38	55.00	50.00	77	79	178	1.78	25.02	100	100	1.00	35	145	60	88	1.3	25	1	105	93	284	252	1	1	1	0
2	71.644	51.299	0.039	968.420	1316.500	60.791	127.200	79.342	33.163	0.108		34.459	1	12.0	7	0.42	0.38	55.00	50.00	77	79	178	1.78	25.02	100	100	1.00	35	145	60	88	1.3	25	1	105	93	284	252	1	1	1	0
2	72.803	51.777	0.045	905.120	1533.700	58.594	126.950	79.494	33.168	-1.425		34.682	1	12.0	7	0.42	0.38	55.00	50.00	77	79	178	1.78	25.02	100	100	1.00	35	145	60	88	1.3	25	1	105	93	284	252	1	1	1	0
2	73.973	51.282	0.115	1159.700	1687.100	59.326	120.850	76.473	33.162	-38.186	2.000	34.904	1	12.0	7	0.42	0.38	55.00	50.00	77	79	178	1.78	25.02	100	100	1.00	35	145	60	88	1.3	25	1	105	93	284	252	1	1	1	0
2	75.148	51.065	0.161	1470.100	1785.600	57.373	122.560	77.519	33.164	-39.620		40.221	1	12.0	7	0.42	0.38	55.00	50.00	77	79	178	1.78	25.02	100	100	1.00	35	145	60	88	1.3	25	1	105	93	284	252	1	1	1	0
2	76.308	51.735	0.143	1357.400	1913.200	57.373	117.190	75.571	33.166	-38.826		37.046	1	12.0	7	0.42	0.38	55.00	50.00	77	79	178	1.78	25.02	100	100	1.00	35	145	60	88	1.3	25	1	105	93	284	252	1	1	1	0
2	77.478	51.288	0.145	1298.600	1998.600	56.885	118.900	75.816	33.163	-40.692		37.546	1	12.0	7	0.42	0.38	55.00	50.00	77	79	178	1.78	25.02	100	100	1.00	35	145	60	88	1.3	25	1	105	93	284	252	1	1	1	0
2	78.637	51.739	0.127	1189.300	1994.900	56.396	114.010	75.376	33.163	-39.571		38.740	1	12.0	7	0.42	0.38	55.00	50.00	77	79	178	1.78	25.02	100	100	1.00	35	145	60	88	1.3	25	1	105	93	284	252	1	1	1	0
2	79.800	51.622	0.093	966.540	1973.600	57.129	114.500	74.794	33.162	-39.199		38.220	1	12.0	7	0.42	0.38	55.00	50.00	77	79	178	1.78	25.02	100	100	1.00	35	145	60	88	1.3	25	1	105	93	284	252	1	1	1	0
2	80.941	52.564	0.120	975.160	2055.800	56.153	112.790	74.094	33.160	-40.834		39.526	1	12.0	7	0.42	0.38	55.00	50.00	77	79	178	1.78	25.02	100	100	1.00	35	145	60	88	1.3	25	1	105	93	284	252	1	1	1	0
2	82.075	52.932	0.088	835.580	2076.300	56.885	106.930	71.469	33.154	-39.817		40.579	1	12.0	7	0.42	0.38	55.00	50.00	77	79	178	1.78	25.02	100	100	1.00	35	145	60	88	1.3	25	1	105	93	284	252	1	1	1	0
2	83.214	52.648	0.071	692.110	2060.600	55.908	111.820	74.162	33.159	-37.679		41.002	1	12.0	7	0.42	0.38	55.00	50.00	77	79	178	1.78	25.02	100	100	1.00	35	145	60	88	1.3	25	1	105	93	284	252	1	1	1	0
2	84.327	53.921	0.022	568.490	2010.900	56.641	109.130	73.502	33.154	-16.853		41.642	1	12.0	7	0.42	0.38	55.00	50.00	77	79	178	1.78	25.02	100	100	1.00	35	145	60	88	1.3	25	1	105	93	284	252	1	1	1	0
2	85.458	53.065	0.041	405.000	1899.000	56.885	112.790	75.599	33.151	-2.450		41.354	1	12.0	7	0.42	0.38	55.00	50.00	77	79	178	1.78	25.02	100	100	1.00	35	145	60	88	1.3	25	1	105	93	284	252	1	1	1	0
2	86.551	54.862	0.044	351.030	1843.800	57.861	111.570	76.018	33.154	-0.221		41.643	1	12.0	7	0.42	0.38	55.00	50.00	77	79	178	1.78	25.02	100	100	1.00	35	145	60	88	1.3	25	1	105	93	284	252	1	1	1	0
2	87.672	53.566	0.045	443.010	1730.200	58.838	111.570	75.448	33.137	0.016		41.900	1	12.0	7	0.42	0.38	55.00	50.00	77	79	178	1.78	25.02	100	100	1.00	35	145	60	88	1.3	25	1	105	93	284	252	1	1	1	0
2	88.763	54.968	0.073	628.510	1641.000	58.349	114.010	77.579	33.144	0.049		41.926	1	12.0	7	0.42	0.38	55.00	50.00	77	79	178	1.78	25.02	100	100	1.00	35	145	60	88	1.3	25	1	105	93	284	252	1	1	1	0
2	89.862	54.582	0.072	765.210	1605.600	60.547	112.300	76.404	33.134	-0.161		41.606	1	12.0	7	0.42	0.38	55.00	50.00	77	79	178	1.78	25.02	100	100	1.00	35	145	60	88	1.3	25	1	105	93	284	252	1	1	1	0
2	90.958	54.768	0.121	1073.800	1590.000	59.570	116.210	79.217	33.141	-36.526		41.296	1	12.0	7	0.42	0.38	55.00	50.00	77	79	178	1.78	25.02	100	100	1.00	35	145	60	88	1.3	25	1	105	93	284	252	1	1	1	0
2	92.046	55.148	0.169	1495.900	1563.600	60.547	114.010	77.919	33.132	-40.047		45.584	1	12.0	7	0.42	0.38	55.00	50.00	77	79	178	1.78	25.02	100	100	1.00	35	145	60	88	1.3	25	1	105	93	284	252	1	1	1	0
2	93.148	54.418	0.157	1402.800	1587.200	60.791	117.680	79.591	33.135	-38.821		42.914	1	12.0	7	0.42	0.38	55.00	50.00	77	79	178	1.78	25.02	100	100	1.00	35	145	60	88	1.3	25	1	105	93	284	252	1	1	1	0
2	94.215	56.279	0.153	1311.800	1622.800	60.303	117.190	89.797	33.139	-41.081		41.925	1	12.0	7	0.42	0.38	55.00	50.00	77	79	178	1.78	25.02	100	100	1.00	35	145	60	88	1.3	25	1	105	93	284	252	1	1	1	0
2	95.311	54.739	0.147	1234.200	1657.600	87.646	100.340	95.692	33.131	-40.251		43.211	1	12.0	7	0.42	0.38	55.00	50.00	77	79	178	1.78	25.02	100	100	1.00	35	145	60	88	1.3	25	1	105	93	284	252	1	1	1	0
2	96.387	55.748	0.129	1054.200	1645.200	82.276	100.590	89.108	33.125	-39.199		43.275	1	12.0	7	0.42	0.38	55.00	50.00	77	79	178	1.78	25.02	100	100	1.00	35	145	60	88	1.3	25	1	105	93	284	252	1	1	1	0
2	97.460	55.933	0.106	949.350	1581.800	65.186	94.238	78.537	33.117	-40.526		43.976	1	12.0	7	0.42	0.38	55.00	50.00	77	79	178	1.78	25.02	100	100	1.00	35	145	60	88	1.3	25	1	105	93	284	252	1	1	1	0
2	98.540	55.524	0.122	973.440	1611.800	63.965	129.640	85.952	33.135	-40.701		44.951	1	12.0	7	0.42	0.38	55.00	50.00	77	79	178	1.78	25.02	100	100	1.00	35	145	60	88	1.3	25	1	105	93	284	252	1	1	1	0
2	99.602	56.512	0.070	886.430	1569.800	64.453	129.150	85.569	33.139	-39.766		46.000	1	12.0	7	0.42	0.38	55.00	50.00	77	79	178	1.78	25.02	100	100	1.00	35	145	60	88	1.3	25	1	105	93	284	252	1	1	1	0
2	100.685	55.383	0.050	752.190	1639.900	65.186	128.660	84.321	33.129	-34.137		46.584	1	12.0	7	0.42	0.38	55.00	50.00	77	79	178	1.78	25.02	100	100	1.00	35	145	60	88	1.3	25	1	105	93	284	252	1	1	1	0
2	101.762	55.757	0.034	526.630	1695.100	63.477	128.910	84.722	33.143	-10.444		46.331	1	12.0	7	0.42	0.38	55.00	50.00	77	79	178	1.78	25.02	100	100	1.00	35	145	60	88	1.3	25	1	105	93	284	252	1	1	1	0
2	102.845	55.385	0.023	329.560	1772.600	62.988	123.290	80.991	33.126	-1.443		46.196	1	12.0	7	0.42	0.38	55.00	50.00	77	79	178	1.78	25.02	100	100	1.00	35	145	60	88	1.3	25	1	105	93	284	252	1	1	1	0
2	103.954	54.070	0.034	295.890	1807.000	61.279	124.020	81.102	33.127	-0.140		46.474	1	12.0	7	0.42	0.38	55.00	50.00	77	79	178	1.78	25.02	100	100	1.00	35	145	60	88	1.3	25	1	105	93	284	252	1	1	1	0
2	105.028	55.883	0.044	371.060	1837.200	60.547	117.920	79.118	33.121	0.026		46.781	1	12.0	7	0.42	0.38	55.00	50.00	77	79	178	1.78	25.02	100	100	1.00	35	145	60	88	1.3	25	1	105	93	284	252	1	1	1	0
2	106.122	54.870	0.056	529.220	1928.500	60.547	118.160	78.943	33.117	0.048		46.816	1	12.0	7	0.42	0.38	55.00	50.00	77	79	178	1.78	25.02	100	100	1.00	35	145	60	88	1.3	25	1	105	93	284	252	1	1	1	0
2	107.201	55.578	0.069	649.280	2029.900	59.082	117.430	79.252	33.123	-4.341		46.509	1	12.0	7	0.42	0.38	55.00	50.00	77	79	178	1.78	25.02	100	100	1.00	35	145	60	88	1.3	25	1	105	93	284	252	1	1	1	0
2	108.284	55.389	0.131	1026.800	2106.300	60.547	114.500	77.390	33.123	-39.908		46.226	1	12.0	7	0.42	0.38	55.00	50.00	77	79	178	1.78	25.02	100	100	1.00	35	145	60	88	1.3	25	1	105	93	284	252	1	1	1	0
2	109.397	53.924	0.163	1314.700	2054.700	59.326	116.940	78.133	33.124	-39.796		53.842	1	12.0	7	0.42	0.38	55.00	50.00	77	79	178	1.78	25.02	100	100	1.00	35	145	60	88	1.3	25	1	105	93	284	252	1	1	1	0
2	110.477	55.547	0.149	1124.100	1969.100	58.594	112.300	76.769	33.119	-38.567		47.489	1	12.0	7	0.42	0.38	55.00	50.00	77	79	178	1.78	25.02	100	100	1.00	35	145	60	88	1.3	25	1	105	93	284	252	1	1	1	0
2	111.586	54.128	0.135	966.380	1921.400	58.838	113.530	76.207	33.115	-41.022		47.526	1	12.0	7	0.42	0.38	55.00	50.00	77	79	178	1.78	25.02	100	100	1.00	35	145	60	88	1.3	25	1	105	93	284	252	1	1	1	0
2	112.670	55.340	0.138	749.380	1931.900	57.617	112.550	76.759	33.115	-40.061		49.055	1	12.0	7	0.42	0.38	55.00	50.00	77	79	178	1.78	25.02	100	100	1.00	35	145	60	88	1.3	25	1	105	93	284	252	1	1	1	0
2	113.755	55.322	0.105	509.170	1957.800	58.838	109.380	74.823	33.118	-38.996		48.655	1	12.0	7	0.42	0.38	55.00	50.00	77	79	178	1.78	25.02	100	100	1.00	35	145	60	88	1.3	25	1	105	93	284	252	1	1	1	0
2	114.846	54.952	0.105	385.980	2008.600	57.373	111.820	76.115	33.115	-41.021		48.697	1	12.0	7	0.42	0.38	55.00	50.00	77	79	178	1.78	25.02	100	100	1.00	35	145	60	88	1.3	25	1	105	93	284	252	1	1	1	0
2	115.918	55.993	0.112	373.680	2061.900	57.373	108.400	74.971	33.118	-40.490		50.066	1	12.0	7	0.42	0.38	55.00	50.00	77	79	178	1.78	25.02	100	100	1.00	35	145	60	88	1.3	25	1	105	93	284	252	1	1	1	0
2	117.011	54.890	0.090	321.860	2141.700	58.106	109.130	75.139	33.115	-39.518		50.524	1	12.0	7	0.42	0.38	55.00	50.00	77	79	178	1.78	25.02	100	100	1.00	35	145	60	88	1.3	25	1	105	93	284	252	1	1	1	0
2	118.075	56.404	0.060	307.100	2220.000	57.373	109.130	76.047	33.116	-27.727		50.624	1	12.0	7	0.42	0.38	55.00	50.00	77	79	178	1.78	25.02	100	100	1.00	35	145	60	88	1.3	25	1	105	93	284	252	1	1	1	0
2	119.194	53.614	0.035	228.030	2288.500	58.349	108.400	74.500	33.115	-5.556		49.299	1	12.0	7	0.42	0.38	55.00	50.00	77	79	178	1.78	25.02	100	100	1.00	35	145	60	88	1.3	25	1	105	93	284	252	1	1	1	0
2	120.298	54.362	0.047	190.050	2238.700	57.129	110.350	75.608	33.113	-0.599		49.098	1	12.0	7	0.42	0.38	55.00	50.00	77	79	178	1.78	25.02	100	100	1.00	35	145	60	88	1.3	25	1	105	93	284	252	1	1	1	0
2	121.423	53.339	0.035	205.490	2211.000	57.617	107.180	73.068	33.112	-0.060		48.980	1	12.0	7	0.42	0.38	55.00	50.00	77	79	178	1.78	25.02	100	100	1.00	35	145	60	88	1.3	25	1	105	93	284	252	1	1	1	0
2	122.561	52.723	0.043	294.630	2176.700	56.396	109.130	73.912	33.113	0.030		48.772	1	12.0	7	0.42	0.38	55.00	50.00	77	79	178	1.78	25.02	100	100	1.00	35	145	60	88	1.3	25	1	105	93	284	252	1	1	1	0
2	123.696	52.849	0.037	411.630	2102.300	56.396	105.220	71.765	33.114	0.051		48.540	1	12.0	7	0.42	0.38	55.00	50.00	77	79	178	1.78	25.02	100	100	1.00	35	145	60	88	1.3	25	1	105	93	284	252	1	1	1	0
2	124.835	52.684	0.076	544.010	2125.600	55.664	106.450	72.404	33.113	-26.645		47.962	1	12.0	7	0.42	0.38	55.00	50.00	77	79	178	1.78	25.02	100	100	1.00	35	145	60	88	1.3	25	1	105	93	284	252	1	1	1	0
2	125.965	53.100	0.157	1093.400	2077.800	54.932	102.780	70.703	33.111	-40.389		53.827	1	12.0	7	0.42	0.38	55.00	50.00	77	79	178	1.78	25.02	100	100	1.00	35	145	60	88	1.3	25	1	105	93	284	252	1	1	1	0
2	127.098	52.953	0.137	1070.800	2040.800	54.932	103.030	70.677	33.113	-39.183		53.525	1	12.0	7	0.42	0.38	55.00	50.00	77	79	178	1.78	25.02	100	100	1.00	35	145	60	88	1.3	25	1	105	93	284	252	1	1	1	0
2	128.218	53.563	0.132	893.360	2053.600	54.688	102.540	71.047	33.111	-40.338		48.355	1	12.0	7	0.42	0.38	55.00	50.00	77	79	178	1.78	25.02	100	100	1.00	35	145	60	88	1.3	25	1	105	93	284	252	1	1	1	0
2	129.351	52.977	0.138	747.170	2080.700	55.176	101.320	69.829	33.111	-40.483		51.888	1	12.0	7	0.42	0.38	55.00	50.00	77	79	178	1.78	25.02	100	100	1.00	35	145	60	88	1.3	25	1	105	93	284	252	1	1	1	0
2	130.471	53.537	0.096	500.520	2110.900	54.199	102.780	71.141	33.113	-39.423		49.874	1	12.0	7	0.42	0.38	55.00	50.00	77	79	178	1.78	25.02	100	100	1.00	35	145	60	88	1.3	25	1	105	93	284	252	1	1	1	0
2	131.607	52.827	0.082	310.810	2062.800	55.420	99.610	69.468	33.114	-40.168		49.651	1	12.0	7	0.42	0.38	55.00	50.00	77	79	178	1.78	25.02	100	100	1.00	35	145	60	88	1.3	25	1	105	93	284	252	1	1	1	0
2	132.741	52.908	0.123	273.100	2155.100	54.199	103.030	71.113	33.113	-40.773		51.232	1	12.0	7	0.42	0.38	55.00	50.00	77	79	178	1.78	25.02	100	100	1.00	35	145	60	88	1.3	25	1	105	93	284	252	1	1	1	0
2	133.849	54.179	0.086	249.450	2234.800	54.688	99.610	69.815	33.112	-39.791		52.235	1	12.0	7	0.42	0.38	55.00	50.00	77	79	178	1.78	25.02	100	100	1.00	35	145	60	88	1.3	25	1	105	93	284	252	1	1	1	0
2	134.968	53.589	0.047	232.400	2255.300	54.932	102.050	70.684	33.110	-31.609		51.711	1	12.0	7	0.42	0.38	55.00	50.00	77	79	178	1.78	25.02	100	100	1.00	35	145	60	88	1.3	25	1	105	93	284	252	1	1	1	0
2	136.083	53.812	0.036	215.670	2324.300	54.443	100.830	70.689	33.115	-7.569		49.264	1	12.0	7	0.42	0.38	55.00	50.00	77	79	178	1.78	25.02	100	100	1.00	35	145	60	88	1.3	25	1	105	93	284	252	1	1	1	0
2	137.201	53.669	0.031	178.860	2323.200	56.153	99.365	69.646	33.113	-0.844		48.750	1	12.0	7	0.42	0.38	55.00	50.00	77	79	178	1.78	25.02	100	100	1.00	35	145	60	88	1.3	25	1	105	93	284	252	1	1	1	0
2	138.333	53.001	0.044	177.340	2374.600	54.932	102.780	71.324	33.112	-0.072		48.676	1	12.0	7	0.42	0.38	55.00	50.00	77	79	178	1.78	25.02	100	100	1.00	35	145	60	88	1.3	25	1	105	93	284	252	1	1	1	0
2	139.445	53.983	0.043	277.610	2357.000	55.420	99.854	70.485	33.112	0.027		48.499	1	12.0	7	0.42	0.38	55.00	50.00	77	79	178	1.78	25.02	100	100	1.00	35	145	60	88	1.3	25	1	105	93	284	252	1	1	1	0
2	140.575	53.089	0.057	421.340	2423.100	55.420	103.030	71.722	33.111	0.048		48.135	1	12.0	7	0.42	0.38	55.00	50.00	77	79	178	1.78	25.02	100	100	1.00	35	145	60	88	1.3	25	1	105	93	284	252	1	1	1	0
2	141.678	54.386	0.072	521.390	2410.000	54.932	101.070	71.276	33.112	-15.092		47.502	1	12.0	7	0.42	0.38	55.00	50.00	77	79	178	1.78	25.02	100	100	1.00	35	145	60	88	1.3	25	1	105	93	284	252	1	1	1	0
2	142.817	52.662	0.172	1096.700	2492.000	55.908	103.270	71.428	33.112	-40.608		52.173	1	12.0	7	0.42	0.38	55.00	50.00	77	79	178	1.78	25.02	100	100	1.00	35	145	60	88	1.3	25	1	105	93	284	252	1	1	1	0
2	143.921	54.356	0.165	1221.600	2448.400	54.688	103.030	71.964	33.112	-39.428		54.137	1	12.0	7	0.42	0.38	55.00	50.00	77	79	178	1.78	25.02	100	100	1.00	35	145	60	88	1.3	25	1	105	93	284	252	1	1	1	0
2	145.050	53.170	0.149	1012.300	2457.200	56.396	100.590	70.377	33.113	-39.694		47.687	1	12.0	7	0.42	0.38	55.00	50.00	77	79	178	1.78	25.02	100	100	1.00	35	145	60	88	1.3	25	1	105	93	284	252	1	1	1	0
2	146.165	53.804	0.156	898.440	2529.000	55.176	103.760	72.221	33.110	-40.700		49.426	1	12.0	7	0.42	0.38	55.00	50.00	77	79	178	1.78	25.02	100	100	1.00	35	145	60	88	1.3	25	1	105	93	284	252	1	1	1	0
2	147.273	54.159	0.143	617.820	2485.800	56.153	100.590	71.061	33.109	-39.671		49.268	1	12.0	7	0.42	0.38	55.00	50.00	77	79	178	1.78	25.02	100	100	1.00	35	145	60	88	1.3	25	1	105	93	284	252	1	1	1	0
2	148.378	54.286	0.129	408.380	2585.100	55.420	104.250	72.805	33.111	-39.390		48.622	1	12.0	7	0.42	0.38	55.00	50.00	77	79	178	1.78	25.02	100	100	1.00	35	145	60	88	1.3	25	1	105	93	284	252	1	1	1	0
2	149.479	54.496	0.139	311.170	2555.800	56.153	102.780	72.364	33.110	-41.048		49.366	1	12.0	7	0.42	0.38	55.00	50.00	77	79	178	1.78	25.02	100	100	1.00	35	145	60	88	1.3	25	1	105	93	284	252	1	1	1	0
2	150.581	54.436	0.126	292.610	2590.200	56.885	102.540	71.728	33.111	-40.083		50.774	1	12.0	7	0.42	0.38	55.00	50.00	77	79	178	1.78	25.02	100	100	1.00	35	145	60	88	1.3	25	1	105	93	284	252	1	1	1	0
2	151.685	54.369	0.092	259.790	2566.400	56.153	104.980	73.012	33.111	-37.424		50.685	1	12.0	7	0.42	0.38	55.00	50.00	77	79	178	1.78	25.02	100	100	1.00	35	145	60	88	1.3	25	1	105	93	284	252	1	1	1	0
2	152.795	54.052	0.045	262.270	2565.400	57.373	102.050	71.579	33.107	-14.411		49.485	1	12.0	7	0.42	0.38	55.00	50.00	77	79	178	1.78	25.02	100	100	1.00	35	145	60	88	1.3	25	1	105	93	284	252	1	1	1	0
2	153.918	53.434	0.054	206.260	2642.100	56.396	105.960	73.263	33.104	-1.930		48.327	1	12.0	7	0.42	0.38	55.00	50.00	77	79	178	1.78	25.02	100	100	1.00	35	145	60	88	1.3	25	1	105	93	284	252	1	1	1	0
2	155.012	54.832	0.063	195.530	2542.600	56.396	103.520	72.761	33.108	-0.186		48.231	1	12.0	7	0.42	0.38	55.00	50.00	77	79	178	1.78	25.02	100	100	1.00	35	145	60	88	1.3	25	1	105	93	284	252	1	1	1	0
2	156.121	54.092	0.063	258.560	2482.200	57.129	104.250	72.836	33.109	0.015		48.264	1	12.0	7	0.42	0.38	55.00	50.00	77	79	178	1.78	25.02	100	100	1.00	35	145	60	88	1.3	25	1	105	93	284	252	1	1	1	0
2	157.205	55.370	0.084	385.080	2510.400	56.885	105.220	73.793	33.101	0.056		47.927	1	12.0	7	0.42	0.38	55.00	50.00	77	79	178	1.78	25.02	100	100	1.00	35	145	60	88	1.3	25	1	105	93	284	252	1	1	1	0
2	158.284	55.603	0.075	496.350	2474.800	58.106	101.560	72.004	33.105	-2.377		47.545	1	12.0	7	0.42	0.38	55.00	50.00	77	79	178	1.78	25.02	100	100	1.00	35	145	60	88	1.3	25	1	105	93	284	252	1	1	1	0
2	159.348	56.400	0.127	776.370	2524.000	57.373	106.450	74.447	33.111	-37.733		47.188	1	12.0	7	0.42	0.38	55.00	50.00	77	79	178	1.78	25.02	100	100	1.00	35	145	60	88	1.3	25	1	105	93	284	252	1	1	1	0
2	160.387	57.705	0.182	1225.400	2554.000	57.861	104.980	74.400	33.111	-40.102		58.202	1	12.0	7	0.42	0.38	55.00	50.00	77	79	178	1.78	25.02	100	100	1.00	35	145	60	88	1.3	25	1	105	93	284	252	1	1	1	0
2	161.435	57.295	0.167	1230.900	2504.700	59.326	109.130	76.271	33.109	-38.922		49.975	1	12.0	7	0.42	0.38	55.00	50.00	77	79	178	1.78	25.02	100	100	1.00	35	145	60	88	1.3	25	1	105	93	284	252	1	1	1	0
2	162.468	58.089	0.157	1117.300	2447.600	60.303	115.480	79.159	33.111	-40.778		47.498	1	12.0	7	0.42	0.38	55.00	50.00	77	79	178	1.78	25.02	100	100	1.00	35	145	60	88	1.3	25	1	105	93	284	252	1	1	1	0
2	163.471	59.778	0.147	1008.500	2392.600	60.547	114.750	79.187	33.112	-40.494		50.699	1	12.0	7	0.42	0.38	55.00	50.00	77	79	178	1.78	25.02	100	100	1.00	35	145	60	88	1.3	25	1	105	93	284	252	1	1	1	0
2	164.515	57.503	0.102	748.370	2393.800	62.012	114.750	78.089	33.111	-39.511		49.021	1	12.0	7	0.42	0.38	55.00	50.00	77	79	178	1.78	25.02	100	100	1.00	35	145	60	88	1.3	25	1	105	93	284	252	1	1	1	0
2	165.538	58.652	0.068	529.310	2272.400	60.791	113.530	77.714	33.111	-39.249		48.979	1	12.0	7	0.42	0.38	55.00	50.00	77	79	178	1.78	25.02	100	100	1.00	35	145	60	88	1.3	25	1	105	93	284	252	1	1	1	0
2	166.600	56.485	0.094	475.690	2333.500	61.035	116.940	78.389	33.111	-41.008		49.757	1	12.0	7	0.42	0.38	55.00	50.00	77	79	178	1.78	25.02	100	100	1.00	35	145	60	88	1.3	25	1	105	93	284	252	1	1	1	0
2	167.660	56.601	0.070	443.390	2293.800	59.814	114.260	77.804	33.112	-40.093		51.563	1	12.0	7	0.42	0.38	55.00	50.00	77	79	178	1.78	25.02	100	100	1.00	35	145	60	88	1.3	25	1	105	93	284	252	1	1	1	0
2	168.745	55.318	0.050	357.820	2181.300	60.547	110.110	75.082	33.107	-37.327		51.497	1	12.0	7	0.42	0.38	55.00	50.00	77	79	178	1.78	25.02	100	100	1.00	35	145	60	88	1.3	25	1	105	93	284	252	1	1	1	0
2	169.863	53.627	0.028	287.590	2200.100	58.594	113.280	76.010	33.105	-14.720		50.435	1	12.0	7	0.42	0.38	55.00	50.00	77	79	178	1.78	25.02	100	100	1.00	35	145	60	88	1.3	25	1	105	93	284	252	1	1	1	0
2	170.953	55.082	0.022	208.360	2198.300	58.106	107.420	74.287	33.108	-2.130		49.019	1	12.0	7	0.42	0.38	55.00	50.00	77	79	178	1.78	25.02	100	100	1.00	35	145	60	88	1.3	25	1	105	93	284	252	1	1	1	0
2	172.051	54.623	0.033	182.300	2153.500	58.349	110.110	75.138	33.105	-0.177		49.096	1	12.0	7	0.42	0.38	55.00	50.00	77	79	178	1.78	25.02	100	100	1.00	35	145	60	88	1.3	25	1	105	93	284	252	1	1	1	0
2	173.115	56.416	0.040	243.010	2167.800	57.617	108.400	75.478	33.112	-0.006		48.951	1	12.0	7	0.42	0.38	55.00	50.00	77	79	178	1.78	25.02	100	100	1.00	35	145	60	88	1.3	25	1	105	93	284	252	1	1	1	0
2	174.210	54.754	0.039	360.280	2580.700	59.326	109.620	85.278	33.098	0.061		48.684	1	12.0	7	0.42	0.38	55.00	50.00	77	79	178	1.78	25.02	100	100	1.00	35	145	60	88	1.3	25	1	105	93	284	252	1	1	1	0
2	175.297	55.200	0.040	536.400	2287.600	83.496	94.971	90.617	33.109	-1.049		48.563	1	12.0	7	0.42	0.38	55.00	50.00	77	79	178	1.78	25.02	100	100	1.00	35	145	60	88	1.3	25	1	105	93	284	252	1	1	1	0
2	176.393	54.788	0.095	942.010	2036.100	78.613	95.215	84.531	33.100	-37.030		48.398	1	12.0	7	0.42	0.38	55.00	50.00	77	79	178	1.78	25.02	100	100	1.00	35	145	60	88	1.3	25	1	105	93	284	252	1	1	1	0
2	177.476	55.388	0.134	1700.300	1848.100	64.697	93.262	76.702	33.110	-40.108		56.326	1	12.0	7	0.42	0.38	55.00	50.00	77	79	178	1.78	25.02	100	100	1.00	35	145	60	88	1.3	25	1	105	93	284	252	1	1	1	0
2	178.565	55.107	0.085	1642.200	1631.900	62.744	123.290	81.051	33.109	-38.906		51.413	1	12.0	7	0.42	0.38	55.00	50.00	77	79	178	1.78	25.02	100	100	1.00	35	145	60	88	1.3	25	1	105	93	284	252	1	1	1	0
2	179.668	54.365	0.077	1449.900	1532.800	61.035	124.510	81.233	33.111	-41.248		49.272	1	12.0	7	0.42	0.38	55.00	50.00	77	79	178	1.78	25.02	100	100	1.00	35	145	60	88	1.3	25	1	105	93	284	252	1	1	1	0
2	180.768	54.576	0.056	1176.300	1476.700	61.768	119.380	78.725	33.103	-40.320		54.796	1	12.0	7	0.42	0.38	55.00	50.00	77	79	178	1.78	25.02	100	100	1.00	35	145	60	88	1.3	25	1	105	93	284	252	1	1	1	0
2	181.880	53.945	0.040	770.340	1492.500	60.059	120.850	78.878	33.097	-39.252		50.552	1	12.0	7	0.42	0.38	55.00	50.00	77	79	178	1.78	25.02	100	100	1.00	35	145	60	88	1.3	25	1	105	93	284	252	1	1	1	0
2	182.971	54.997	0.031	504.530	1413.600	58.594	115.970	77.278	33.093	-40.715		50.668	1	12.0	7	0.42	0.38	55.00	50.00	77	79	178	1.78	25.02	100	100	1.00	35	145	60	88	1.3	25	1	105	93	284	252	1	1	1	0
2	184.075	54.350	0.037	465.650	1450.800	59.082	117.190	77.266	33.088	-40.732		54.071	1	12.0	7	0.42	0.38	55.00	50.00	77	79	178	1.78	25.02	100	100	1.00	35	145	60	88	1.3	25	1	105	93	284	252	1	1	1	0
2	185.172	54.681	0.021	368.710	1446.900	57.861	115.230	76.745	33.105	-39.737		54.145	1	12.0	7	0.42	0.38	55.00	50.00	77	79	178	1.78	25.02	100	100	1.00	35	145	60	88	1.3	25	1	105	93	284	252	1	1	1	0
2	186.268	54.768	0.012	283.880	1470.200	59.082	113.530	75.958	33.103	-30.600		53.478	1	12.0	7	0.42	0.38	55.00	50.00	77	79	178	1.78	25.02	100	100	1.00	35	145	60	88	1.3	25	1	105	93	284	252	1	1	1	0
2	187.352	55.357	0.004	228.770	1530.700	58.106	113.280	76.681	33.106	-7.703		50.356	1	12.0	7	0.42	0.38	55.00	50.00	77	79	178	1.78	25.02	100	100	1.00	35	145	60	88	1.3	25	1	105	93	284	252	1	1	1	0
2	188.455	54.361	0.009	174.990	1543.400	59.082	112.300	75.680	33.090	-0.854		49.912	1	12.0	7	0.42	0.38	55.00	50.00	77	79	178	1.78	25.02	100	100	1.00	35	145	60	88	1.3	25	1	105	93	284	252	1	1	1	0
2	189.535	55.589	0.025	183.280	1557.800	58.106	113.530	77.481	33.104	-0.051		49.867	1	12.0	7	0.42	0.38	55.00	50.00	77	79	178	1.78	25.02	100	100	1.00	35	145	60	88	1.3	25	1	105	93	284	252	1	1	1	0
2	190.633	54.614	0.028	262.790	1478.100	59.814	112.060	75.972	33.097	0.035		49.742	1	12.0	7	0.42	0.38	55.00	50.00	77	79	178	1.78	25.02	100	100	1.00	35	145	60	88	1.3	25	1	105	93	284	252	1	1	1	0
2	191.715	55.452	0.046	386.310	1578.900	58.594	113.770	77.464	33.107	0.072		49.223	1	12.0	7	0.42	0.38	55.00	50.00	77	79	178	1.78	25.02	100	100	1.00	35	145	60	88	1.3	25	1	105	93	284	252	1	1	1	0
2	192.791	55.756	0.048	477.660	1766.200	59.814	111.330	76.495	33.103	-10.917		48.816	1	12.0	7	0.42	0.38	55.00	50.00	77	79	178	1.78	25.02	100	100	1.00	35	145	60	88	1.3	25	1	105	93	284	252	1	1	1	0
2	193.881	55.055	0.152	1036.600	1870.500	58.838	114.990	78.565	33.108	-40.499		54.175	1	12.0	7	0.42	0.38	55.00	50.00	77	79	178	1.78	25.02	100	100	1.00	35	145	60	88	1.3	25	1	105	93	284	252	1	1	1	0
2	194.974	54.887	0.163	1338.500	1785.500	60.791	114.990	78.028	33.103	-39.649		59.034	1	12.0	7	0.42	0.38	55.00	50.00	77	79	178	1.78	25.02	100	100	1.00	35	145	60	88	1.3	25	1	105	93	284	252	1	1	1	0
2	196.077	54.389	0.144	1289.800	1691.400	60.303	117.920	79.532	33.112	-38.556		50.276	1	12.0	7	0.42	0.38	55.00	50.00	77	79	178	1.78	25.02	100	100	1.00	35	145	60	88	1.3	25	1	105	93	284	252	1	1	1	0
2	197.178	54.520	0.134	1160.600	1558.500	60.791	116.940	77.984	33.101	-40.936		52.545	1	12.0	7	0.42	0.38	55.00	50.00	77	79	178	1.78	25.02	100	100	1.00	35	145	60	88	1.3	25	1	105	93	284	252	1	1	1	0
2	198.292	53.879	0.089	873.120	1531.200	59.570	118.160	78.388	33.106	-39.920		53.744	1	12.0	7	0.42	0.38	55.00	50.00	77	79	178	1.78	25.02	100	100	1.00	35	145	60	88	1.3	25	1	105	93	284	252	1	1	1	0
2	199.418	53.243	0.045	549.580	1570.400	59.570	113.530	75.856	33.089	-38.811		51.167	1	12.0	7	0.42	0.38	55.00	50.00	77	79	178	1.78	25.02	100	100	1.00	35	145	60	88	1.3	25	1	105	93	284	252	1	1	1	0
2	200.545	53.278	0.067	394.660	1697.700	58.349	113.770	76.227	33.093	-41.176		52.387	1	12.0	7	0.42	0.38	55.00	50.00	77	79	178	1.78	25.02	100	100	1.00	35	145	60	88	1.3	25	1	105	93	284	252	1	1	1	0
2	201.659	53.851	0.048	365.490	1785.400	58.349	109.620	74.741	33.095	-40.270		54.913	1	12.0	7	0.42	0.38	55.00	50.00	77	79	178	1.78	25.02	100	100	1.00	35	145	60	88	1.3	25	1	105	93	284	252	1	1	1	0
2	202.778	53.619	0.040	304.510	1835.300	57.617	110.110	74.822	33.089	-38.215		54.468	1	12.0	7	0.42	0.38	55.00	50.00	77	79	178	1.78	25.02	100	100	1.00	35	145	60	88	1.3	25	1	105	93	284	252	1	1	1	0
2	203.895	53.691	0.022	291.300	1818.500	57.617	109.380	75.030	33.094	-17.559		52.476	1	12.0	7	0.42	0.38	55.00	50.00	77	79	178	1.78	25.02	100	100	1.00	35	145	60	88	1.3	25	1	105	93	284	252	1	1	1	0
2	205.001	54.260	0.014	215.150	1807.000	58.838	107.420	73.894	33.089	-2.625		50.193	1	12.0	7	0.42	0.38	55.00	50.00	77	79	178	1.78	25.02	100	100	1.00	35	145	60	88	1.3	25	1	105	93	284	252	1	1	1	0
2	206.102	54.491	0.034	198.750	1797.200	57.617	109.860	75.516	33.100	-0.194		49.974	1	12.0	7	0.42	0.38	55.00	50.00	77	79	178	1.78	25.02	100	100	1.00	35	145	60	88	1.3	25	1	105	93	284	252	1	1	1	0
2	207.193	55.013	0.036	259.820	1816.400	59.570	108.640	75.083	33.092	0.007		49.965	1	12.0	7	0.42	0.38	55.00	50.00	77	79	178	1.78	25.02	100	100	1.00	35	145	60	88	1.3	25	1	105	93	284	252	1	1	1	0
2	208.298	54.297	0.053	379.760	1855.100	58.838	112.550	77.146	33.089	0.061		49.829	1	12.0	7	0.42	0.38	55.00	50.00	77	79	178	1.78	25.02	100	100	1.00	35	145	60	88	1.3	25	1	105	93	284	252	1	1	1	0
2	209.403	54.278	0.056	544.720	1822.300	58.838	111.820	77.019	33.086	0.070		49.327	1	12.0	7	0.42	0.38	55.00	50.00	77	79	178	1.78	25.02	100	100	1.00	35	145	60	88	1.3	25	1	105	93	284	252	1	1	1	0
2	210.531	53.211	0.109	842.070	1779.200	59.326	111.330	76.165	33.082	-37.284		48.911	1	12.0	7	0.42	0.38	55.00	50.00	77	79	178	1.78	25.02	100	100	1.00	35	145	60	88	1.3	25	1	105	93	284	252	1	1	1	0
2	211.651	53.555	0.165	1448.400	1753.300	58.594	112.550	76.781	33.096	-40.130		55.013	1	12.0	7	0.42	0.38	55.00	50.00	77	79	178	1.78	25.02	100	100	1.00	35	145	60	88	1.3	25	1	105	93	284	252	1	1	1	0
2	212.785	52.945	0.148	1351.300	1822.800	58.838	109.860	74.863	33.096	-38.873		49.775	1	12.0	7	0.42	0.38	55.00	50.00	77	79	178	1.78	25.02	100	100	1.00	35	145	60	88	1.3	25	1	105	93	284	252	1	1	1	0
2	213.914	53.105	0.140	1186.500	1935.400	57.861	111.820	76.160	33.095	-40.995		48.991	1	12.0	7	0.42	0.38	55.00	50.00	77	79	178	1.78	25.02	100	100	1.00	35	145	60	88	1.3	25	1	105	93	284	252	1	1	1	0
2	215.050	52.832	0.133	908.480	1947.500	58.594	109.380	74.979	33.081	-40.223		49.868	1	12.0	7	0.42	0.38	55.00	50.00	77	79	178	1.78	25.02	100	100	1.00	35	145	60	88	1.3	25	1	105	93	284	252	1	1	1	0
2	216.185	52.858	0.114	607.990	1923.200	57.861	111.820	76.593	33.088	-39.131		50.004	1	12.0	7	0.42	0.38	55.00	50.00	77	79	178	1.78	25.02	100	100	1.00	35	145	60	88	1.3	25	1	105	93	284	252	1	1	1	0
2	217.312	53.268	0.086	409.310	1820.900	59.326	110.110	75.637	33.084	-40.940		49.988	1	12.0	7	0.42	0.38	55.00	50.00	77	79	178	1.78	25.02	100	100	1.00	35	145	60	88	1.3	25	1	105	93	284	252	1	1	1	0
2	218.461	52.193	0.095	406.910	1803.600	58.106	111.820	75.579	33.080	-40.536		50.536	1	12.0	7	0.42	0.38	55.00	50.00	77	79	178	1.78	25.02	100	100	1.00	35	145	60	88	1.3	25	1	105	93	284	252	1	1	1	0
2	219.609	52.257	0.049	341.070	1809.600	56.153	104.740	72.327	33.063	-39.488		51.119	1	12.0	7	0.42	0.38	55.00	50.00	77	79	178	1.78	25.02	100	100	1.00	35	145	60	88	1.3	25	1	105	93	284	252	1	1	1	0
2	220.735	53.301	0.033	326.880	1988.400	54.199	104.490	71.184	33.070	-23.752		50.658	1	12.0	7	0.42	0.38	55.00	50.00	77	79	178	1.78	25.02	100	100	1.00	35	145	60	88	1.3	25	1	105	93	284	252	1	1	1	0
2	221.839	54.363	0.024	252.370	1990.000	53.711	101.810	69.627	33.089	-4.392		49.789	1	12.0	7	0.42	0.38	55.00	50.00	77	79	178	1.78	25.02	100	100	1.00	35	145	60	88	1.3	25	1	105	93	284	252	1	1	1	0
2	222.948	54.096	0.021	202.460	1693.100	54.199	99.121	67.982	33.078	-0.416		49.599	1	12.0	7	0.42	0.38	55.00	50.00	77	79	178	1.78	25.02	100	100	1.00	35	145	60	88	1.3	25	1	105	93	284	252	1	1	1	0
2	224.066	53.656	0.032	233.270	1694.100	52.979	104.000	70.243	33.083	-0.017		49.584	1	12.0	7	0.42	0.38	55.00	50.00	77	79	178	1.78	25.02	100	100	1.00	35	145	60	88	1.3	25	1	105	93	284	252	1	1	1	0
2	225.181	53.828	0.032	305.870	1770.700	54.443	101.070	69.429	33.074	0.033		49.311	1	12.0	7	0.42	0.38	55.00	50.00	77	79	178	1.78	25.02	100	100	1.00	35	145	60	88	1.3	25	1	105	93	284	252	1	1	1	0
2	226.325	52.435	0.042	439.920	1820.000	54.199	105.220	71.148	33.071	0.053		48.915	1	12.0	7	0.42	0.38	55.00	50.00	77	79	178	1.78	25.02	100	100	1.00	35	145	60	88	1.3	25	1	105	93	284	252	1	1	1	0
2	227.444	53.595	0.095	696.530	1917.600	54.199	103.270	70.982	33.076	-31.747		48.428	1	12.0	7	0.42	0.38	55.00	50.00	77	79	178	1.78	25.02	100	100	1.00	35	145	60	88	1.3	25	1	105	93	284	252	1	1	1	0
2	228.595	52.171	0.165	1387.900	1917.000	54.443	104.000	70.856	33.068	-40.253		49.311	1	12.0	7	0.42	0.38	55.00	50.00	77	79	178	1.78	25.02	100	100	1.00	35	145	60	88	1.3	25	1	105	93	284	252	1	1	1	0
2	229.738	52.464	0.144	1427.000	1839.700	53.955	105.710	71.545	33.075	-38.982		48.928	1	12.0	7	0.42	0.38	55.00	50.00	77	79	178	1.78	25.02	100	100	1.00	35	145	60	88	1.3	25	1	105	93	284	252	1	1	1	0
2	230.888	52.196	0.116	1287.300	1814.200	55.176	102.540	70.177	33.075	-40.846		48.644	1	12.0	7	0.42	0.38	55.00	50.00	77	79	178	1.78	25.02	100	100	1.00	35	145	60	88	1.3	25	1	105	93	284	252	1	1	1	0
2	232.053	51.468	0.118	1109.200	1766.800	54.199	106.930	71.933	33.082	-40.283		49.020	1	12.0	7	0.42	0.38	55.00	50.00	77	79	178	1.78	25.02	100	100	1.00	35	145	60	88	1.3	25	1	105	93	284	252	1	1	1	0
2	233.181	53.195	0.089	744.770	1710.100	54.688	104.740	71.731	33.079	-39.203		49.676	1	12.0	7	0.42	0.38	55.00	50.00	77	79	178	1.78	25.02	100	100	1.00	35	145	60	88	1.3	25	1	105	93	284	252	1	1	1	0
2	234.341	51.738	0.085	530.920	1628.100	55.664	108.150	72.822	33.072	-40.825		49.746	1	12.0	7	0.42	0.38	55.00	50.00	77	79	178	1.78	25.02	100	100	1.00	35	145	60	88	1.3	25	1	105	93	284	252	1	1	1	0
2	235.472	53.075	0.070	510.070	1537.400	55.420	109.380	73.954	33.084	-40.570		50.315	1	12.0	7	0.42	0.38	55.00	50.00	77	79	178	1.78	25.02	100	100	1.00	35	145	60	88	1.3	25	1	105	93	284	252	1	1	1	0
2	236.605	52.946	0.050	403.500	1638.400	56.641	107.910	74.117	33.087	-39.565		50.668	1	12.0	7	0.42	0.38	55.00	50.00	77	79	178	1.78	25.02	100	100	1.00	35	145	60	88	1.3	25	1	105	93	284	252	1	1	1	0
2	237.733	53.178	0.046	418.590	1547.400	60.303	113.040	77.548	33.079	-25.748		50.480	1	12.0	7	0.42	0.38	55.00	50.00	77	79	178	1.78	25.02	100	100	1.00	35	145	60	88	1.3	25	1	105	93	284	252	1	1	1	0
2	238.848	53.813	0.027	289.830	1630.000	59.326	115.230	78.236	33.074	-4.915		49.897	1	12.0	7	0.42	0.38	55.00	50.00	77	79	178	1.78	25.02	100	100	1.00	35	145	60	88	1.3	25	1	105	93	284	252	1	1	1	0
2	239.973	53.358	0.018	232.670	1426.900	59.570	115.480	76.891	33.068	-0.438		49.838	1	12.0	7	0.42	0.38	55.00	50.00	77	79	178	1.78	25.02	100	100	1.00	35	145	60	88	1.3	25	1	105	93	284	252	1	1	1	0
2	241.050	55.677	0.015	267.570	1186.300	59.326	114.260	76.129	33.066	-0.030		49.879	1	12.0	7	0.42	0.38	55.00	50.00	77	79	178	1.78	25.02	100	100	1.00	35	145	60	88	1.3	25	1	105	93	284	252	1	1	1	0
2	242.135	55.324	0.019	402.160	999.050	59.814	122.070	79.288	33.066	0.015		49.472	1	12.0	7	0.42	0.38	55.00	50.00	77	79	178	1.78	25.02	100	100	1.00	35	145	60	88	1.3	25	1	105	93	284	252	1	1	1	0
2	243.220	55.309	0.025	604.180	939.000	64.453	126.950	82.500	33.066	0.045		49.171	1	12.0	7	0.42	0.38	55.00	50.00	77	79	178	1.78	25.02	100	100	1.00	35	145	60	88	1.3	25	1	105	93	284	252	1	1	1	0
2	244.296	55.726	0.043	875.470	888.010	62.744	130.860	84.766	33.066	-21.540		48.765	1	12.0	7	0.42	0.38	55.00	50.00	77	79	178	1.78	25.02	100	100	1.00	35	145	60	88	1.3	25	1	105	93	284	252	1	1	1	0
2	245.380	55.384	0.137	1680.300	839.590	63.233	126.950	81.999	33.066	-40.592		49.910	1	12.0	7	0.42	0.38	55.00	50.00	77	79	178	1.78	25.02	100	100	1.00	35	145	60	88	1.3	25	1	105	93	284	252	1	1	1	0
2	246.448	56.172	0.115	1784.500	829.280	62.012	120.120	78.600	33.066	-39.473		50.361	1	12.0	7	0.42	0.38	55.00	50.00	77	79	178	1.78	25.02	100	100	1.00	35	145	60	88	1.3	25	1	105	93	284	252	1	1	1	0
2	247.509	56.560	0.076	1582.700	804.860	62.012	117.190	76.977	33.066	-39.638		49.122	1	12.0	7	0.42	0.38	55.00	50.00	77	79	178	1.78	25.02	100	100	1.00	35	145	60	88	1.3	25	1	105	93	284	252	1	1	1	0
2	248.558	57.195	0.104	1598.900	895.660	61.279	125.240	81.309	33.066	-40.826		49.766	1	12.0	7	0.42	0.38	55.00	50.00	77	79	178	1.78	25.02	100	100	1.00	35	145	60	88	1.3	25	1	105	93	284	252	1	1	1	0
2	249.611	56.971	0.069	1264.500	982.310	61.279	121.830	79.659	33.066	-39.858		50.179	1	12.0	7	0.42	0.38	55.00	50.00	77	79	178	1.78	25.02	100	100	1.00	35	145	60	88	1.3	25	1	105	93	284	252	1	1	1	0
2	250.625	59.169	0.047	918.140	1013.600	60.547	115.230	77.700	33.066	-38.916		50.616	1	12.0	7	0.42	0.38	55.00	50.00	77	79	178	1.78	25.02	100	100	1.00	35	145	60	88	1.3	25	1	105	93	284	252	1	1	1	0
2	251.688	56.427	0.072	825.430	1030.600	62.744	121.340	80.224	33.066	-41.336		50.654	1	12.0	7	0.42	0.38	55.00	50.00	77	79	178	1.78	25.02	100	100	1.00	35	145	60	88	1.3	25	1	105	93	284	252	1	1	1	0
2	252.762	55.891	0.063	794.430	1009.900	61.035	126.710	82.363	33.066	-40.415		51.761	1	12.0	7	0.42	0.38	55.00	50.00	77	79	178	1.78	25.02	100	100	1.00	35	145	60	88	1.3	25	1	105	93	284	252	1	1	1	0
2	253.841	55.574	0.039	671.840	1036.100	62.012	122.560	80.016	33.066	-39.206		52.194	1	12.0	7	0.42	0.38	55.00	50.00	77	79	178	1.78	25.02	100	100	1.00	35	145	60	88	1.3	25	1	105	93	284	252	1	1	1	0
2	254.965	53.417	0.026	550.320	1117.800	60.791	125.730	94.166	33.066	-21.497		52.115	1	12.0	7	0.42	0.38	55.00	50.00	77	79	178	1.78	25.02	100	100	1.00	35	145	60	88	1.3	25	1	105	93	284	252	1	1	1	0
2	256.068	54.349	0.022	365.080	1210.500	80.322	94.238	85.294	33.066	-3.512		51.330	1	12.0	7	0.42	0.38	55.00	50.00	77	79	178	1.78	25.02	100	100	1.00	35	145	60	88	1.3	25	1	105	93	284	252	1	1	1	0
2	257.188	53.605	0.024	307.700	1337.500	62.256	94.238	76.167	33.066	-0.363		51.327	1	12.0	7	0.42	0.38	55.00	50.00	77	79	178	1.78	25.02	100	100	1.00	35	145	60	88	1.3	25	1	105	93	284	252	1	1	1	0
2	258.305	53.683	0.035	352.780	1420.800	60.547	122.800	80.505	33.066	-0.027		51.384	1	12.0	7	0.42	0.38	55.00	50.00	77	79	178	1.78	25.02	100	100	1.00	35	145	60	88	1.3	25	1	105	93	284	252	1	1	1	0
2	259.441	52.852	0.046	446.630	1482.600	61.279	118.410	79.747	33.066	0.031		51.292	1	12.0	7	0.42	0.38	55.00	50.00	77	79	178	1.78	25.02	100	100	1.00	35	145	60	88	1.3	25	1	105	93	284	252	1	1	1	0
2	260.571	53.064	0.067	587.450	1543.300	62.744	124.270	83.164	33.066	0.045		51.066	1	12.0	7	0.42	0.38	55.00	50.00	77	79	178	1.78	25.02	100	100	1.00	35	145	60	88	1.3	25	1	105	93	284	252	1	1	1	0
2	261.695	53.409	0.116	816.720	1674.700	63.477	121.830	82.567	33.066	-36.017		50.471	1	12.0	7	0.42	0.38	55.00	50.00	77	79	178	1.78	25.02	100	100	1.00	35	145	60	88	1.3	25	1	105	93	284	252	1	1	1	0
2	262.823	53.203	0.174	1393.900	1657.300	61.279	118.900	78.692	33.066	-40.215		52.603	1	12.0	7	0.42	0.38	55.00	50.00	77	79	178	1.78	25.02	100	100	1.00	35	145	60	88	1.3	25	1	105	93	284	252	1	1	1	0
2	263.888	56.309	0.150	1361.100	1608.900	59.570	111.820	75.828	33.066	-39.050		51.271	1	12.0	7	0.42	0.38	55.00	50.00	77	79	178	1.78	25.02	100	100	1.00	35	145	60	88	1.3	25	1	105	93	284	252	1	1	1	0
2	265.009	53.553	0.141	1248.000	1545.300	60.303	117.190	77.569	33.066	-40.928		50.913	1	12.0	7	0.42	0.38	55.00	50.00	77	79	178	1.78	25.02	100	100	1.00	35	145	60	88	1.3	25	1	105	93	284	252	1	1	1	0
2	266.111	54.407	0.137	1130.200	1550.500	59.814	121.580	80.735	33.066	-40.410		51.546	1	12.0	7	0.42	0.38	55.00	50.00	77	79	178	1.78	25.02	100	100	1.00	35	145	60	88	1.3	25	1	105	93	284	252	1	1	1	0
2	267.205	54.871	0.105	846.900	1490.400	60.059	119.380	79.758	33.066	-39.374		51.851	1	12.0	7	0.42	0.38	55.00	50.00	77	79	178	1.78	25.02	100	100	1.00	35	145	60	88	1.3	25	1	105	93	284	252	1	1	1	0
2	268.328	53.403	0.092	597.030	1444.300	61.035	116.940	77.773	33.066	-40.295		52.210	1	12.0	7	0.42	0.38	55.00	50.00	77	79	178	1.78	25.02	100	100	1.00	35	145	60	88	1.3	25	1	105	93	284	252	1	1	1	0
2	269.428	54.560	0.086	547.420	1413.100	59.814	118.410	79.603	33.066	-40.761		52.536	1	12.0	7	0.42	0.38	55.00	50.00	77	79	178	1.78	25.02	100	100	1.00	35	145	60	88	1.3	25	1	105	93	284	252	1	1	1	0
2	270.568	52.620	0.066	487.290	1391.400	60.059	117.920	78.358	33.066	-39.769		53.425	1	12.0	7	0.42	0.38	55.00	50.00	77	79	178	1.78	25.02	100	100	1.00	35	145	60	88	1.3	25	1	105	93	284	252	1	1	1	0
2	271.714	52.379	0.037	412.560	1331.800	58.838	117.430	78.145	33.066	-29.968		53.493	1	12.0	7	0.42	0.38	55.00	50.00	77	79	178	1.78	25.02	100	100	1.00	35	145	60	88	1.3	25	1	105	93	284	252	1	1	1	0
2	272.891	50.977	0.024	310.070	1258.400	58.838	116.700	76.990	33.066	-6.098		52.746	1	12.0	7	0.42	0.38	55.00	50.00	77	79	178	1.78	25.02	100	100	1.00	35	145	60	88	1.3	25	1	105	93	284	252	1	1	1	0
2	274.061	51.275	0.024	252.370	1265.700	57.617	114.750	76.431	33.066	-0.530		52.150	1	12.0	7	0.42	0.38	55.00	50.00	77	79	178	1.78	25.02	100	100	1.00	35	145	60	88	1.3	25	1	105	93	284	252	1	1	1	0
2	275.270	49.640	0.025	248.250	1252.900	57.373	111.570	73.843	33.066	-0.055		52.166	1	12.0	7	0.42	0.38	55.00	50.00	77	79	178	1.78	25.02	100	100	1.00	35	145	60	88	1.3	25	1	105	93	284	252	1	1	1	0
2	276.447	50.958	0.038	305.930	1349.900	55.664	110.350	74.119	33.066	0.015		51.796	1	12.0	7	0.42	0.38	55.00	50.00	77	79	178	1.78	25.02	100	100	1.00	35	145	60	88	1.3	25	1	105	93	284	252	1	1	1	0
2	277.648	49.947	0.032	367.510	1412.100	56.153	107.910	72.266	33.066	-0.261		51.496	1	12.0	7	0.42	0.38	55.00	50.00	77	79	178	1.78	25.02	100	100	1.00	35	145	60	88	1.3	25	1	105	93	284	252	1	1	1	0
2	278.794	52.354	0.102	649.060	1499.000	55.420	109.860	75.104	33.066	-35.497		51.018	1	12.0	7	0.42	0.38	55.00	50.00	77	79	178	1.78	25.02	100	100	1.00	35	145	60	88	1.3	25	1	105	93	284	252	1	1	1	0
2	279.915	53.567	0.164	1340.600	1418.500	58.106	108.640	75.479	33.066	-40.184		52.895	1	12.0	7	0.42	0.38	55.00	50.00	77	79	178	1.78	25.02	100	100	1.00	35	145	60	88	1.3	25	1	105	93	284	252	1	1	1	0
2	281.028	53.880	0.147	1440.300	1416.900	59.326	114.500	78.127	33.066	-38.963		51.642	1	12.0	7	0.42	0.38	55.00	50.00	77	79	178	1.78	25.02	100	100	1.00	35	145	60	88	1.3	25	1	105	93	284	252	1	1	1	0
2	282.101	55.922	0.133	1439.000	1321.300	58.838	111.820	78.251	33.066	-41.356		51.179	1	12.0	7	0.42	0.38	55.00	50.00	77	79	178	1.78	25.02	100	100	1.00	35	145	60	88	1.3	25	1	105	93	284	252	1	1	1	0
2	283.170	56.107	0.129	1396.600	1338.500	61.279	114.010	78.072	33.066	-40.409		51.566	1	12.0	7	0.42	0.38	55.00	50.00	77	79	178	1.78	25.02	100	100	1.00	35	145	60	88	1.3	25	1	105	93	284	252	1	1	1	0
2	284.214	57.509	0.089	1064.500	1297.800	59.814	114.500	78.456	33.066	-39.411		51.903	1	12.0	7	0.42	0.38	55.00	50.00	77	79	178	1.78	25.02	100	100	1.00	35	145	60	88	1.3	25	1	105	93	284	252	1	1	1	0
2	285.298	55.352	0.084	806.840	1314.600	61.768	120.610	80.554	33.066	-40.072		51.893	1	12.0	7	0.42	0.38	55.00	50.00	77	79	178	1.78	25.02	100	100	1.00	35	145	60	88	1.3	25	1	105	93	284	252	1	1	1	0
2	286.392	54.826	0.086	755.190	1344.200	61.279	121.580	81.084	33.066	-40.831		52.515	1	12.0	7	0.42	0.38	55.00	50.00	77	79	178	1.78	25.02	100	100	1.00	35	145	60	88	1.3	25	1	105	93	284	252	1	1	1	0
2	287.501	54.131	0.049	614.850	1340.300	61.524	117.680	78.644	33.066	-39.853		53.098	1	12.0	7	0.42	0.38	55.00	50.00	77	79	178	1.78	25.02	100	100	1.00	35	145	60	88	1.3	25	1	105	93	284	252	1	1	1	0
2	288.585	55.343	0.045	537.060	1351.800	59.815	119.870	80.073	33.066	-34.509		52.975	1	12.0	7	0.42	0.38	55.00	50.00	77	79	178	1.78	25.02	100	100	1.00	35	145	60	88	1.3	25	1	105	93	284	252	1	1	1	0
2	289.695	54.061	0.011	372.640	1308.100	60.547	116.460	77.765	33.066	-9.392		52.440	1	12.0	7	0.42	0.38	55.00	50.00	77	79	178	1.78	25.02	100	100	1.00	35	145	60	88	1.3	25	1	105	93	284	252	1	1	1	0
2	290.778	55.383	0.028	297.260	1343.000	59.815	119.870	80.673	33.066	-1.216		51.581	1	12.0	7	0.42	0.38	55.00	50.00	77	79	178	1.78	25.02	100	100	1.00	35	145	60	88	1.3	25	1	105	93	284	252	1	1	1	0
2	291.886	54.161	0.023	297.760	1300.600	61.279	117.920	79.367	33.066	-0.121		51.573	1	12.0	7	0.42	0.38	55.00	50.00	77	79	178	1.78	25.02	100	100	1.00	35	145	60	88	1.3	25	1	105	93	284	252	1	1	1	0
2	292.991	54.261	0.032	430.010	1246.600	60.547	122.800	81.448	33.066	0.008		51.557	1	12.0	7	0.42	0.38	55.00	50.00	77	79	178	1.78	25.02	100	100	1.00	35	145	60	88	1.3	25	1	105	93	284	252	1	1	1	0
2	294.104	53.906	0.032	551.680	1238.300	61.524	119.380	79.688	33.066	0.047		51.314	1	12.0	7	0.42	0.38	55.00	50.00	77	79	178	1.78	25.02	100	100	1.00	35	145	60	88	1.3	25	1	105	93	284	252	1	1	1	0
2	295.242	52.764	0.035	630.900	1261.900	60.547	121.580	79.980	33.066	-8.419		51.084	1	12.0	7	0.42	0.38	55.00	50.00	77	79	178	1.78	25.02	100	100	1.00	35	145	60	88	1.3	25	1	105	93	284	252	1	1	1	0
2	296.363	53.507	0.126	1183.000	1294.100	59.570	116.940	77.906	33.066	-40.572		51.254	1	12.0	7	0.42	0.38	55.00	50.00	77	79	178	1.78	25.02	100	100	1.00	35	145	60	88	1.3	25	1	105	93	284	252	1	1	1	0
2	297.488	53.342	0.144	1483.200	1397.400	57.617	117.920	77.788	33.066	-39.704		52.801	1	12.0	7	0.42	0.38	55.00	50.00	77	79	178	1.78	25.02	100	100	1.00	35	145	60	88	1.3	25	1	105	93	284	252	1	1	1	0
2	298.578	55.036	0.118	1319.900	1522.100	57.129	111.330	75.667	33.066	-38.613		51.141	1	12.0	7	0.42	0.38	55.00	50.00	77	79	178	1.78	25.02	100	100	1.00	35	145	60	88	1.3	25	1	105	93	284	252	1	1	1	0
2	299.652	55.891	0.120	1268.700	1476.200	59.326	114.500	79.339	33.066	-41.002		51.268	1	12.0	7	0.42	0.38	55.00	50.00	77	79	178	1.78	25.02	100	100	1.00	35	145	60	88	1.3	25	1	105	93	284	252	1	1	1	0
2	300.719	56.224	0.085	1089.200	1375.100	61.524	119.870	81.119	33.066	-40.034		52.201	1	12.0	7	0.42	0.38	55.00	50.00	77	79	178	1.78	25.02	100	100	1.00	35	145	60	88	1.3	25	1	105	93	284	252	1	1	1	0
2	301.778	56.642	0.042	828.450	1251.000	60.303	124.760	82.401	33.066	-39.003		52.431	1	12.0	7	0.42	0.38	55.00	50.00	77	79	178	1.78	25.02	100	100	1.00	35	145	60	88	1.3	25	1	105	93	284	252	1	1	1	0
2	302.851	55.899	0.052	725.650	1238.300	62.500	128.660	82.902	33.066	-41.147		52.369	1	12.0	7	0.42	0.38	55.00	50.00	77	79	178	1.78	25.02	100	100	1.00	35	145	60	88	1.3	25	1	105	93	284	252	1	1	1	0
2	303.916	56.335	0.048	697.850	1180.200	61.279	130.620	83.587	33.066	-40.553		53.200	1	12.0	7	0.42	0.38	55.00	50.00	77	79	178	1.78	25.02	100	100	1.00	35	145	60	88	1.3	25	1	105	93	284	252	1	1	1	0
2	305.011	54.835	0.035	625.850	1190.300	62.988	129.150	82.103	33.066	-39.579		53.640	1	12.0	7	0.42	0.38	55.00	50.00	77	79	178	1.78	25.02	100	100	1.00	35	145	60	88	1.3	25	1	105	93	284	252	1	1	1	0
2	306.098	55.176	0.022	537.530	1219.400	61.524	129.390	82.890	33.066	-24.936		53.662	1	12.0	7	0.42	0.38	55.00	50.00	77	79	178	1.78	25.02	100	100	1.00	35	145	60	88	1.3	25	1	105	93	284	252	1	1	1	0
2	307.218	53.574	0.012	363.090	1257.200	61.279	124.270	79.816	33.066	-4.461		52.439	1	12.0	7	0.42	0.38	55.00	50.00	77	79	178	1.78	25.02	100	100	1.00	35	145	60	88	1.3	25	1	105	93	284	252	1	1	1	0
2	308.372	51.993	0.020	292.750	1237.400	60.059	124.020	79.156	33.066	-0.408		52.162	1	12.0	7	0.42	0.38	55.00	50.00	77	79	178	1.78	25.02	100	100	1.00	35	145	60	88	1.3	25	1	105	93	284	252	1	1	1	0
2	309.492	53.585	0.022	312.520	1227.400	58.838	117.680	76.926	33.066	-0.045		52.168	1	12.0	7	0.42	0.38	55.00	50.00	77	79	178	1.78	25.02	100	100	1.00	35	145	60	88	1.3	25	1	105	93	284	252	1	1	1	0
2	310.655	51.555	0.031	372.850	1309.800	58.106	118.650	76.501	33.066	0.032		51.718	1	12.0	7	0.42	0.38	55.00	50.00	77	79	178	1.78	25.02	100	100	1.00	35	145	60	88	1.3	25	1	105	93	284	252	1	1	1	0
2	311.795	52.672	0.037	443.190	1387.800	56.641	114.750	75.419	33.066	0.054		51.453	1	12.0	7	0.42	0.38	55.00	50.00	77	79	178	1.78	25.02	100	100	1.00	35	145	60	88	1.3	25	1	105	93	284	252	1	1	1	0
2	312.963	51.347	0.098	659.440	1525.600	56.885	112.550	74.329	33.066	-35.153		51.015	1	12.0	7	0.42	0.38	55.00	50.00	77	79	178	1.78	25.02	100	100	1.00	35	145	60	88	1.3	25	1	105	93	284	252	1	1	1	0
2	314.112	52.217	0.166	1289.800	1637.700	56.152	111.570	74.578	33.066	-40.191		53.547	1	12.0	7	0.42	0.38	55.00	50.00	77	79	178	1.78	25.02	100	100	1.00	35	145	60	88	1.3	25	1	105	93	284	252	1	1	1	0
2	315.268	51.909	0.149	1299.900	1648.900	56.641	108.640	72.960	33.066	-38.941		52.018	1	12.0	7	0.42	0.38	55.00	50.00	77	79	178	1.78	25.02	100	100	1.00	35	145	60	88	1.3	25	1	105	93	284	252	1	1	1	0
2	316.402	52.913	0.153	1268.800	1792.000	54.932	109.380	74.087	33.066	-41.022		51.204	1	12.0	7	0.42	0.38	55.00	50.00	77	79	178	1.78	25.02	100	100	1.00	35	145	60	88	1.3	25	1	105	93	284	252	1	1	1	0
2	317.532	53.111	0.146	1174.000	1808.500	56.885	107.910	73.273	33.066	-40.273		51.777	1	12.0	7	0.42	0.38	55.00	50.00	77	79	178	1.78	25.02	100	100	1.00	35	145	60	88	1.3	25	1	105	93	284	252	1	1	1	0
2	318.641	54.084	0.121	882.800	1919.700	55.664	108.890	74.458	33.066	-39.218		51.778	1	12.0	7	0.42	0.38	55.00	50.00	77	79	178	1.78	25.02	100	100	1.00	35	145	60	88	1.3	25	1	105	93	284	252	1	1	1	0
2	319.770	53.129	0.107	653.660	1955.900	57.373	106.690	73.088	33.066	-41.064		51.853	1	12.0	7	0.42	0.38	55.00	50.00	77	79	178	1.78	25.02	100	100	1.00	35	145	60	88	1.3	25	1	105	93	284	252	1	1	1	0
2	320.901	53.069	0.124	600.910	1971.100	56.397	111.570	75.554	33.066	-40.591		52.507	1	12.0	7	0.42	0.38	55.00	50.00	77	79	178	1.78	25.02	100	100	1.00	35	145	60	88	1.3	25	1	105	93	284	252	1	1	1	0
2	322.022	53.504	0.090	515.240	1837.400	57.861	109.620	75.056	33.066	-39.592		52.858	1	12.0	7	0.42	0.38	55.00	50.00	77	79	178	1.78	25.02	100	100	1.00	35	145	60	88	1.3	25	1	105	93	284	252	1	1	1	0
2	323.168	52.385	0.047	454.640	1767.100	58.106	113.280	76.598	33.066	-25.106		52.697	1	12.0	7	0.42	0.38	55.00	50.00	77	79	178	1.78	25.02	100	100	1.00	35	145	60	88	1.3	25	1	105	93	284	252	1	1	1	0
2	324.291	53.425	0.032	336.330	1698.200	57.617	111.330	76.038	33.066	-4.599		51.518	1	12.0	7	0.42	0.38	55.00	50.00	77	79	178	1.78	25.02	100	100	1.00	35	145	60	88	1.3	25	1	105	93	284	252	1	1	1	0
2	325.437	52.333	0.039	310.630	1588.900	58.838	113.040	76.196	33.066	-0.429		51.178	1	12.0	7	0.42	0.38	55.00	50.00	77	79	178	1.78	25.02	100	100	1.00	35	145	60	88	1.3	25	1	105	93	284	252	1	1	1	0
2	326.547	54.047	0.037	343.210	1459.400	58.350	110.600	75.647	33.066	-0.033		51.141	1	12.0	7	0.42	0.38	55.00	50.00	77	79	178	1.78	25.02	100	100	1.00	35	145	60	88	1.3	25	1	105	93	284	252	1	1	1	0
2	327.675	53.228	0.043	457.790	1391.700	58.594	112.310	76.167	33.066	0.042		50.684	1	12.0	7	0.42	0.38	55.00	50.00	77	79	178	1.78	25.02	100	100	1.00	35	145	60	88	1.3	25	1	105	93	284	252	1	1	1	0
2	328.794	53.582	0.058	575.260	1408.000	57.861	112.310	76.675	33.066	0.052		50.480	1	12.0	7	0.42	0.38	55.00	50.00	77	79	178	1.78	25.02	100	100	1.00	35	145	60	88	1.3	25	1	105	93	284	252	1	1	1	0
2	329.934	52.676	0.102	774.650	1403.900	58.838	112.550	76.114	33.066	-31.552		49.752	1	12.0	7	0.42	0.38	55.00	50.00	77	79	178	1.78	25.02	100	100	1.00	35	145	60	88	1.3	25	1	105	93	284	252	1	1	1	0
2	331.054	53.529	0.175	1455.300	1490.300	57.617	113.280	76.917	33.066	-40.342		51.596	1	12.0	7	0.42	0.38	55.00	50.00	77	79	178	1.78	25.02	100	100	1.00	35	145	60	88	1.3	25	1	105	93	284	252	1	1	1	0
2	332.191	52.766	0.158	1455.100	1563.200	59.082	112.060	75.613	33.066	-39.112		50.510	1	12.0	7	0.42	0.38	55.00	50.00	77	79	178	1.78	25.02	100	100	1.00	35	145	60	88	1.3	25	1	105	93	284	252	1	1	1	0
2	333.321	53.109	0.154	1415.400	1638.100	57.373	112.310	76.129	33.066	-40.793		50.125	1	12.0	7	0.42	0.38	55.00	50.00	77	79	178	1.78	25.02	100	100	1.00	35	145	60	88	1.3	25	1	105	93	284	252	1	1	1	0
2	334.467	52.381	0.150	1285.400	1710.200	58.350	109.620	74.142	33.066	-40.400		50.836	1	12.0	7	0.42	0.38	55.00	50.00	77	79	178	1.78	25.02	100	100	1.00	35	145	60	88	1.3	25	1	105	93	284	252	1	1	1	0
2	335.595	53.194	0.132	1004.800	1733.300	56.641	111.330	85.403	33.066	-39.343		51.336	1	12.0	7	0.42	0.38	55.00	50.00	77	79	178	1.78	25.02	100	100	1.00	35	145	60	88	1.3	25	1	105	93	284	252	1	1	1	0
2	336.728	52.923	0.120	732.140	1685.900	83.496	95.459	90.979	33.066	-40.629		51.433	1	12.0	7	0.42	0.38	55.00	50.00	77	79	178	1.78	25.02	100	100	1.00	35	145	60	88	1.3	25	1	105	93	284	252	1	1	1	0
2	337.838	54.068	0.137	677.370	1626.300	78.125	95.215	84.449	33.066	-40.725		52.002	1	12.0	7	0.42	0.38	55.00	50.00	77	79	178	1.78	25.02	100	100	1.00	35	145	60	88	1.3	25	1	105	93	284	252	1	1	1	0
2	338.957	53.606	0.102	589.440	1547.200	59.570	82.520	72.693	33.066	-39.744		52.639	1	12.0	7	0.42	0.38	55.00	50.00	77	79	178	1.78	25.02	100	100	1.00	35	145	60	88	1.3	25	1	105	93	284	252	1	1	1	0
2	340.042	55.339	0.066	527.290	1492.600	58.106	114.260	78.323	33.066	-30.077		52.710	1	12.0	7	0.42	0.38	55.00	50.00	77	79	178	1.78	25.02	100	100	1.00	35	145	60	88	1.3	25	1	105	93	284	252	1	1	1	0
2	341.145	54.402	0.030	419.850	1438.600	60.791	113.530	77.703	33.066	-6.645		51.814	1	12.0	7	0.42	0.38	55.00	50.00	77	79	178	1.78	25.02	100	100	1.00	35	145	60	88	1.3	25	1	105	93	284	252	1	1	1	0
2	342.242	54.663	0.039	385.190	1420.400	61.035	120.120	81.217	33.066	-0.803		51.363	1	12.0	7	0.42	0.38	55.00	50.00	77	79	178	1.78	25.02	100	100	1.00	35	145	60	88	1.3	25	1	105	93	284	252	1	1	1	0
2	343.328	55.256	0.036	444.110	1414.700	62.256	119.630	80.866	33.066	-0.093		51.375	1	12.0	7	0.42	0.38	55.00	50.00	77	79	178	1.78	25.02	100	100	1.00	35	145	60	88	1.3	25	1	105	93	284	252	1	1	1	0
2	344.450	53.491	0.041	597.210	1410.300	62.500	124.270	82.230	33.066	0.004		51.307	1	12.0	7	0.42	0.38	55.00	50.00	77	79	178	1.78	25.02	100	100	1.00	35	145	60	88	1.3	25	1	105	93	284	252	1	1	1	0
2	345.541	54.962	0.044	729.670	1359.300	61.768	121.090	81.290	33.066	0.042		51.061	1	12.0	7	0.42	0.38	55.00	50.00	77	79	178	1.78	25.02	100	100	1.00	35	145	60	88	1.3	25	1	105	93	284	252	1	1	1	0
2	346.670	53.147	0.056	825.850	1366.600	61.768	121.090	80.457	33.066	-15.466		50.662	1	12.0	7	0.42	0.38	55.00	50.00	77	79	178	1.78	25.02	100	100	1.00	35	145	60	88	1.3	25	1	105	93	284	252	1	1	1	0
2	347.780	54.047	0.168	1472.000	1406.100	60.547	121.090	80.379	33.066	-40.697		51.754	1	12.0	7	0.42	0.38	55.00	50.00	77	79	178	1.78	25.02	100	100	1.00	35	145	60	88	1.3	25	1	105	93	284	252	1	1	1	0
2	348.888	54.161	0.159	1622.700	1376.000	59.082	117.920	78.284	32.637	-39.495		52.645	1	12.0	7	0.42	0.38	55.00	50.00	77	79	178	1.78	25.02	100	100	1.00	35	145	60	88	1.3	25	1	105	93	284	252	1	1	1	0
2	349.987	54.615	0.135	1488.100	1336.500	57.129	117.920	78.533	32.967	-39.693		50.878	1	12.0	7	0.42	0.38	55.00	50.00	77	79	178	1.78	25.02	100	100	1.00	35	145	60	88	1.3	25	1	105	93	284	252	1	1	1	0
2	351.071	55.344	0.143	1518.000	1279.000	61.035	120.120	79.917	32.972	-40.779		51.249	1	12.0	7	0.42	0.38	55.00	50.00	77	79	178	1.78	25.02	100	100	1.00	35	145	60	88	1.3	25	1	105	93	284	252	1	1	1	0
2	352.155	55.350	0.107	1345.800	1273.600	59.570	119.630	79.002	33.005	-39.794		51.813	1	12.0	7	0.42	0.38	55.00	50.00	77	79	178	1.78	25.02	100	100	1.00	35	145	60	88	1.3	25	1	105	93	284	252	1	1	1	0
2	353.224	56.132	0.062	1083.200	1252.500	59.570	115.480	77.828	33.000	-39.154		52.308	1	12.0	7	0.42	0.38	55.00	50.00	77	79	178	1.78	25.02	100	100	1.00	35	145	60	88	1.3	25	1	105	93	284	252	1	1	1	0
2	354.298	55.850	0.077	1003.800	1232.200	59.570	119.380	78.851	32.994	-41.186		52.399	1	12.0	7	0.42	0.38	55.00	50.00	77	79	178	1.78	25.02	100	100	1.00	35	145	60	88	1.3	25	1	105	93	284	252	1	1	1	0
2	355.371	55.916	0.048	911.070	1265.100	58.594	115.970	77.243	33.014	-40.290		53.601	1	12.0	7	0.42	0.38	55.00	50.00	77	79	178	1.78	25.02	100	100	1.00	35	145	60	88	1.3	25	1	105	93	284	252	1	1	1	0
2	356.461	55.074	0.045	743.110	1180.800	60.791	115.480	77.470	33.013	-38.924		53.580	1	12.0	7	0.42	0.38	55.00	50.00	77	79	178	1.78	25.02	100	100	1.00	35	145	60	88	1.3	25	1	105	93	284	252	1	1	1	0
2	357.574	53.905	0.023	573.970	1370.000	59.815	117.190	77.578	33.008	-18.386		52.998	1	12.0	7	0.42	0.38	55.00	50.00	77	79	178	1.78	25.02	100	100	1.00	35	145	60	88	1.3	25	1	105	93	284	252	1	1	1	0
2	358.678	54.320	0.021	387.270	1536.500	58.106	111.570	74.362	33.008	-2.835		51.727	1	12.0	7	0.42	0.38	55.00	50.00	77	79	178	1.78	25.02	100	100	1.00	35	145	60	88	1.3	25	1	105	93	284	252	1	1	1	0
2	359.768	55.064	0.016	326.510	1539.600	57.617	104.740	71.114	32.998	-0.287		51.543	1	12.0	7	0.42	0.38	55.00	50.00	77	79	178	1.78	25.02	100	100	1.00	35	145	60	88	1.3	25	1	105	93	284	252	1	1	1	0
2	360.871	54.385	0.029	356.260	1637.000	56.397	110.600	74.667	33.006	-0.009		51.528	1	12.0	7	0.42	0.38	55.00	50.00	77	79	178	1.78	25.02	100	100	1.00	35	145	60	88	1.3	25	1	105	93	284	252	1	1	1	0
2	361.945	55.889	0.039	482.630	1684.400	57.617	111.330	74.701	33.009	0.041		51.268	1	12.0	7	0.42	0.38	55.00	50.00	77	79	178	1.78	25.02	100	100	1.00	35	145	60	88	1.3	25	1	105	93	284	252	1	1	1	0
2	363.004	56.622	0.044	540.940	1796.900	57.129	106.690	73.728	33.010	0.065		50.815	1	12.0	7	0.42	0.38	55.00	50.00	77	79	178	1.78	25.02	100	100	1.00	35	145	60	88	1.3	25	1	105	93	284	252	1	1	1	0
2	364.078	55.882	0.097	787.850	1938.100	58.594	109.380	75.453	33.012	-33.846		50.372	1	12.0	7	0.42	0.38	55.00	50.00	77	79	178	1.78	25.02	100	100	1.00	35	145	60	88	1.3	25	1	105	93	284	252	1	1	1	0
2	365.159	55.489	0.176	1487.400	2002.700	57.373	106.450	73.075	33.012	-40.402		53.051	1	12.0	7	0.42	0.38	55.00	50.00	77	79	178	1.78	25.02	100	100	1.00	35	145	60	88	1.3	25	1	105	93	284	252	1	1	1	0
2	366.215	56.844	0.159	1446.700	2006.800	56.641	100.590	70.011	33.012	-39.252		51.997	1	12.0	7	0.42	0.38	55.00	50.00	77	79	178	1.78	25.02	100	100	1.00	35	145	60	88	1.3	25	1	105	93	284	252	1	1	1	0
2	367.225	59.412	0.146	1305.100	2024.000	55.908	96.680	68.507	33.012	-39.913		50.446	1	12.0	7	0.42	0.38	55.00	50.00	77	79	178	1.78	25.02	100	100	1.00	35	145	60	88	1.3	25	1	105	93	284	252	1	1	1	0
2	368.248	58.653	0.158	1350.200	2109.700	56.152	94.238	67.611	33.012	-40.734		51.119	1	12.0	7	0.42	0.38	55.00	50.00	77	79	178	1.78	25.02	100	100	1.00	35	145	60	88	1.3	25	1	105	93	284	252	1	1	1	0
2	369.245	60.184	0.154	1230.100	2175.000	55.420	103.520	72.997	33.013	-39.823		51.582	1	12.0	7	0.42	0.38	55.00	50.00	77	79	178	1.78	25.02	100	100	1.00	35	145	60	88	1.3	25	1	105	93	284	252	1	1	1	0
2	370.208	62.303	0.146	1029.500	2327.200	57.861	103.270	74.493	33.013	-39.093		51.555	1	12.0	7	0.42	0.38	55.00	50.00	77	79	178	1.78	25.02	100	100	1.00	35	145	60	88	1.3	25	1	105	93	284	252	1	1	1	0
2	371.181	61.630	0.161	1001.800	2297.500	60.059	105.710	75.883	33.013	-41.393		51.460	1	12.0	7	0.42	0.38	55.00	50.00	77	79	178	1.78	25.02	100	100	1.00	35	145	60	88	1.3	25	1	105	93	284	252	1	1	1	0
2	372.187	59.660	0.156	896.660	2324.900	60.059	107.420	76.097	33.012	-40.539		52.564	1	12.0	7	0.42	0.38	55.00	50.00	77	79	178	1.78	25.02	100	100	1.00	35	145	60	88	1.3	25	1	105	93	284	252	1	1	1	0
2	373.206	58.882	0.121	733.080	2373.600	58.350	105.220	73.503	33.012	-39.608		52.723	1	12.0	7	0.42	0.38	55.00	50.00	77	79	178	1.78	25.02	100	100	1.00	35	145	60	88	1.3	25	1	105	93	284	252	1	1	1	0
2	374.209	59.798	0.061	587.520	2284.800	56.152	99.366	70.907	33.013	-29.903		52.590	1	12.0	7	0.42	0.38	55.00	50.00	77	79	178	1.78	25.02	100	100	1.00	35	145	60	88	1.3	25	1	105	93	284	252	1	1	1	0
2	375.249	57.708	0.053	467.930	2262.600	59.326	106.200	76.164	33.016	-7.654		51.452	1	12.0	7	0.42	0.38	55.00	50.00	77	79	178	1.78	25.02	100	100	1.00	35	145	60	88	1.3	25	1	105	93	284	252	1	1	1	0
2	376.298	57.211	0.059	421.870	2222.600	61.035	110.840	81.499	33.039	-1.115		50.742	1	12.0	7	0.42	0.38	55.00	50.00	77	79	178	1.78	25.02	100	100	1.00	35	145	60	88	1.3	25	1	105	93	284	252	1	1	1	0
2	377.361	56.413	0.113	579.150	2363.600	60.547	125.980	91.070	33.022	-0.174		50.632	1	12.0	7	0.42	0.38	55.00	50.00	77	79	178	1.78	25.02	100	100	1.00	35	145	60	88	1.3	25	1	105	93	284	252	1	1	1	0
2	378.390	58.344	0.042	487.830	2117.500	58.594	110.350	76.052	33.010	0.010		50.753	1	12.0	7	0.42	0.38	55.00	50.00	77	79	178	1.78	25.02	100	100	1.00	35	145	60	88	1.3	25	1	105	93	284	252	1	1	1	0
2	379.428	57.800	0.054	560.850	2191.800	60.791	114.750	78.044	33.014	0.074		50.616	1	12.0	7	0.42	0.38	55.00	50.00	77	79	178	1.78	25.02	100	100	1.00	35	145	60	88	1.3	25	1	105	93	284	252	1	1	1	0
2	380.469	57.644	0.043	678.680	2104.900	61.768	120.360	79.392	33.015	-2.353		50.206	1	12.0	7	0.42	0.38	55.00	50.00	77	79	178	1.78	25.02	100	100	1.00	35	145	60	88	1.3	25	1	105	93	284	252	1	1	1	0
2	381.495	58.477	0.115	1279.000	1912.600	62.500	124.510	81.365	33.017	-39.085		50.000	1	12.0	7	0.42	0.38	55.00	50.00	77	79	178	1.78	25.02	100	100	1.00	35	145	60	88	1.3	25	1	105	93	284	252	1	1	1	0
2	382.514	58.870	0.148	1949.700	1760.900	63.721	126.460	81.927	33.018	-40.103		53.769	1	12.0	7	0.42	0.38	55.00	50.00	77	79	178	1.78	25.02	100	100	1.00	35	145	60	88	1.3	25	1	105	93	284	252	1	1	1	0
2	383.527	59.246	0.125	1965.800	1631.600	62.744	125.490	81.336	33.017	-39.017		51.228	1	12.0	7	0.42	0.38	55.00	50.00	77	79	178	1.78	25.02	100	100	1.00	35	145	60	88	1.3	25	1	105	93	284	252	1	1	1	0
2	384.525	60.107	0.088	1893.300	1492.400	63.477	119.870	78.115	33.014	-40.997		50.703	1	12.0	7	0.42	0.38	55.00	50.00	77	79	178	1.78	25.02	100	100	1.00	35	145	60	88	1.3	25	1	105	93	284	252	1	1	1	0
2	385.538	59.230	0.092	1804.700	1434.300	60.791	114.990	75.495	33.013	-40.561		52.065	1	12.0	7	0.42	0.38	55.00	50.00	77	79	178	1.78	25.02	100	100	1.00	35	145	60	88	1.3	25	1	105	93	284	252	1	1	1	0
2	386.511	61.665	0.074	1443.900	1407.700	58.838	112.060	74.263	33.015	-39.676		52.378	1	12.0	7	0.42	0.38	55.00	50.00	77	79	178	1.78	25.02	100	100	1.00	35	145	60	88	1.3	25	1	105	93	284	252	1	1	1	0
2	387.495	61.000	0.056	1121.200	1387.600	60.059	108.640	73.333	33.013	-38.986		52.642	1	12.0	7	0.42	0.38	55.00	50.00	77	79	178	1.78	25.02	100	100	1.00	35	145	60	88	1.3	25	1	105	93	284	252	1	1	1	0
2	388.517	58.658	0.120	1022.100	1596.500	59.326	120.610	79.044	33.019	-41.183		52.915	1	12.0	7	0.42	0.38	55.00	50.00	77	79	178	1.78	25.02	100	100	1.00	35	145	60	88	1.3	25	1	105	93	284	252	1	1	1	0
2	389.531	59.178	0.145	878.590	1834.700	60.547	117.680	78.778	33.019	-40.330		54.622	1	12.0	7	0.42	0.38	55.00	50.00	77	79	178	1.78	25.02	100	100	1.00	35	145	60	88	1.3	25	1	105	93	284	252	1	1	1	0
2	390.594	56.456	0.142	716.860	1997.300	60.059	119.140	79.474	33.014	-39.333		54.402	1	12.0	7	0.42	0.38	55.00	50.00	77	79	178	1.78	25.02	100	100	1.00	35	145	60	88	1.3	25	1	105	93	284	252	1	1	1	0
2	391.638	57.468	0.110	597.520	2051.100	60.059	118.160	79.604	33.014	-21.282		53.494	1	12.0	7	0.42	0.38	55.00	50.00	77	79	178	1.78	25.02	100	100	1.00	35	145	60	88	1.3	25	1	105	93	284	252	1	1	1	0
2	392.737	54.582	0.071	402.630	2104.900	60.303	117.680	78.285	33.019	-3.548		52.433	1	12.0	7	0.42	0.38	55.00	50.00	77	79	178	1.78	25.02	100	100	1.00	35	145	60	88	1.3	25	1	105	93	284	252	1	1	1	0
2	393.821	55.361	0.073	355.420	2071.900	59.082	118.160	79.117	33.024	-0.366		52.347	1	12.0	7	0.42	0.38	55.00	50.00	77	79	178	1.78	25.02	100	100	1.00	35	145	60	88	1.3	25	1	105	93	284	252	1	1	1	0
2	394.949	53.176	0.061	360.460	1983.600	58.838	114.990	75.992	33.015	0.008		52.620	1	12.0	7	0.42	0.38	55.00	50.00	77	79	178	1.78	25.02	100	100	1.00	35	145	60	88	1.3	25	1	105	93	284	252	1	1	1	0
2	396.075	53.329	0.067	425.050	2017.800	57.129	115.970	76.511	33.016	0.052		52.578	1	12.0	7	0.42	0.38	55.00	50.00	77	79	178	1.78	25.02	100	100	1.00	35	145	60	88	1.3	25	1	105	93	284	252	1	1	1	0
2	397.200	53.317	0.064	475.990	1952.800	56.885	111.570	74.307	33.018	-0.088		52.166	1	12.0	7	0.42	0.38	55.00	50.00	77	79	178	1.78	25.02	100	100	1.00	35	145	60	88	1.3	25	1	105	93	284	252	1	1	1	0
2	398.338	52.726	0.106	629.610	1961.700	56.152	109.620	73.133	33.014	-34.264		51.770	1	12.0	7	0.42	0.38	55.00	50.00	77	79	178	1.78	25.02	100	100	1.00	35	145	60	88	1.3	25	1	105	93	284	252	1	1	1	0
2	399.472	52.894	0.181	1203.200	1946.000	54.443	108.640	72.825	33.016	-40.248		54.980	1	12.0	7	0.42	0.38	55.00	50.00	77	79	178	1.78	25.02	100	100	1.00	35	145	60	88	1.3	25	1	105	93	284	252	1	1	1	0
2	400.601	53.142	0.162	1180.900	1916.800	55.420	104.740	70.786	33.013	-39.036		53.522	1	12.0	7	0.42	0.38	55.00	50.00	77	79	178	1.78	25.02	100	100	1.00	35	145	60	88	1.3	25	1	105	93	284	252	1	1	1	0
2	401.730	53.140	0.162	1139.800	1910.200	54.199	106.200	71.653	33.014	-41.198		52.579	1	12.0	7	0.42	0.38	55.00	50.00	77	79	178	1.78	25.02	100	100	1.00	35	145	60	88	1.3	25	1	105	93	284	252	1	1	1	0
2	402.848	53.661	0.150	1075.800	1885.700	54.199	102.290	70.009	33.012	-40.351		53.425	1	12.0	7	0.42	0.38	55.00	50.00	77	79	178	1.78	25.02	100	100	1.00	35	145	60	88	1.3	25	1	105	93	284	252	1	1	1	0
2	403.979	53.078	0.131	836.580	1898.300	53.955	104.740	71.268	33.015	-39.275		53.435	1	12.0	7	0.42	0.38	55.00	50.00	77	79	178	1.78	25.02	100	100	1.00	35	145	60	88	1.3	25	1	105	93	284	252	1	1	1	0
2	405.068	55.089	0.128	680.260	1895.400	54.199	102.290	70.987	33.014	-41.183		53.201	1	12.0	7	0.42	0.38	55.00	50.00	77	79	178	1.78	25.02	100	100	1.00	35	145	60	88	1.3	25	1	105	93	284	252	1	1	1	0
2	406.177	54.122	0.131	625.800	1946.700	54.932	102.050	70.390	33.013	-40.696		54.412	1	12.0	7	0.42	0.38	55.00	50.00	77	79	178	1.78	25.02	100	100	1.00	35	145	60	88	1.3	25	1	105	93	284	252	1	1	1	0
2	407.257	55.539	0.106	504.870	1926.000	53.955	103.760	71.782	33.013	-39.748		54.973	1	12.0	7	0.42	0.38	55.00	50.00	77	79	178	1.78	25.02	100	100	1.00	35	145	60	88	1.3	25	1	105	93	284	252	1	1	1	0
2	408.335	55.681	0.061	423.890	1891.300	55.664	101.560	70.671	33.014	-30.482		54.365	1	12.0	7	0.42	0.38	55.00	50.00	77	79	178	1.78	25.02	100	100	1.00	35	145	60	88	1.3	25	1	105	93	284	252	1	1	1	0
2	409.422	55.175	0.041	322.810	1978.200	55.420	105.470	73.072	33.015	-7.550		52.614	1	12.0	7	0.42	0.38	55.00	50.00	77	79	178	1.78	25.02	100	100	1.00	35	145	60	88	1.3	25	1	105	93	284	252	1	1	1	0
2	410.473	57.093	0.055	280.900	1970.700	56.397	104.250	73.294	33.016	-0.964		51.934	1	12.0	7	0.42	0.38	55.00	50.00	77	79	178	1.78	25.02	100	100	1.00	35	145	60	88	1.3	25	1	105	93	284	252	1	1	1	0
2	411.551	55.643	0.053	296.080	2015.100	57.617	104.980	72.941	33.012	-0.095		51.705	1	12.0	7	0.42	0.38	55.00	50.00	77	79	178	1.78	25.02	100	100	1.00	35	145	60	88	1.3	25	1	105	93	284	252	1	1	1	0
2	412.635	55.373	0.073	386.010	2039.500	56.641	108.150	83.420	33.014	0.024		51.451	1	12.0	7	0.42	0.38	55.00	50.00	77	79	178	1.78	25.02	100	100	1.00	35	145	60	88	1.3	25	1	105	93	284	252	1	1	1	0
2	413.723	55.121	0.068	493.730	2048.500	81.543	93.018	88.815	33.013	0.059		51.170	1	12.0	7	0.42	0.38	55.00	50.00	77	79	178	1.78	25.02	100	100	1.00	35	145	60	88	1.3	25	1	105	93	284	252	1	1	1	0
2	414.818	54.815	0.083	562.320	2031.900	76.416	93.018	82.781	33.014	-10.105		50.583	1	12.0	7	0.42	0.38	55.00	50.00	77	79	178	1.78	25.02	100	100	1.00	35	145	60	88	1.3	25	1	105	93	284	252	1	1	1	0
2	415.881	56.418	0.177	1092.200	1974.700	59.326	80.078	71.685	33.018	-40.344		51.014	1	12.0	7	0.42	0.38	55.00	50.00	77	79	178	1.78	25.02	100	100	1.00	35	145	60	88	1.3	25	1	105	93	284	252	1	1	1	0
2	416.981	54.573	0.185	1392.200	2019.800	57.617	106.930	73.346	33.015	-39.776		54.547	1	12.0	7	0.42	0.38	55.00	50.00	77	79	178	1.78	25.02	100	100	1.00	35	145	60	88	1.3	25	1	105	93	284	252	1	1	1	0
2	418.065	55.360	0.170	1381.100	1976.500	57.129	109.860	75.169	33.018	-38.572		50.992	1	12.0	7	0.42	0.38	55.00	50.00	77	79	178	1.78	25.02	100	100	1.00	35	145	60	88	1.3	25	1	105	93	284	252	1	1	1	0
2	419.162	54.654	0.175	1339.500	1947.600	57.129	106.450	73.178	33.015	-40.996		51.060	1	12.0	7	0.42	0.38	55.00	50.00	77	79	178	1.78	25.02	100	100	1.00	35	145	60	88	1.3	25	1	105	93	284	252	1	1	1	0
2	420.274	53.973	0.165	1273.800	1979.900	56.885	108.890	74.333	33.019	-39.971		51.700	1	12.0	7	0.42	0.38	55.00	50.00	77	79	178	1.78	25.02	100	100	1.00	35	145	60	88	1.3	25	1	105	93	284	252	1	1	1	0
2	421.361	55.186	0.141	1062.600	1972.000	55.908	106.450	73.493	33.021	-38.937		51.748	1	12.0	7	0.42	0.38	55.00	50.00	77	79	178	1.78	25.02	100	100	1.00	35	145	60	88	1.3	25	1	105	93	284	252	1	1	1	0
2	422.470	54.098	0.131	846.430	2055.000	56.641	104.980	72.258	33.018	-41.208		51.807	1	12.0	7	0.42	0.38	55.00	50.00	77	79	178	1.78	25.02	100	100	1.00	35	145	60	88	1.3	25	1	105	93	284	252	1	1	1	0
2	423.575	54.335	0.138	698.450	2100.100	55.664	106.450	72.958	33.028	-40.381		53.145	1	12.0	7	0.42	0.38	55.00	50.00	77	79	178	1.78	25.02	100	100	1.00	35	145	60	88	1.3	25	1	105	93	284	252	1	1	1	0
2	424.684	54.077	0.102	549.030	2145.500	56.152	102.540	70.887	33.018	-39.035		53.048	1	12.0	7	0.42	0.38	55.00	50.00	77	79	178	1.78	25.02	100	100	1.00	35	145	60	88	1.3	25	1	105	93	284	252	1	1	1	0
2	425.798	53.872	0.051	444.110	2181.200	54.932	104.980	71.883	33.019	-21.450		52.613	1	12.0	7	0.42	0.38	55.00	50.00	77	79	178	1.78	25.02	100	100	1.00	35	145	60	88	1.3	25	1	105	93	284	252	1	1	1	0
2	426.891	54.873	0.043	319.790	2166.700	54.688	101.560	71.183	33.019	-3.753		51.267	1	12.0	7	0.42	0.38	55.00	50.00	77	79	178	1.78	25.02	100	100	1.00	35	145	60	88	1.3	25	1	105	93	284	252	1	1	1	0
2	428.003	53.995	0.047	276.340	2245.100	56.152	101.320	70.438	33.015	-0.341		51.015	1	12.0	7	0.42	0.38	55.00	50.00	77	79	178	1.78	25.02	100	100	1.00	35	145	60	88	1.3	25	1	105	93	284	252	1	1	1	0
2	429.105	54.445	0.065	298.940	2271.600	54.688	103.030	71.596	33.016	0.000		50.724	1	12.0	7	0.42	0.38	55.00	50.00	77	79	178	1.78	25.02	100	100	1.00	35	145	60	88	1.3	25	1	105	93	284	252	1	1	1	0
2	430.205	54.537	0.058	372.070	2222.900	56.152	100.340	70.266	33.016	0.053		50.612	1	12.0	7	0.42	0.38	55.00	50.00	77	79	178	1.78	25.02	100	100	1.00	35	145	60	88	1.3	25	1	105	93	284	252	1	1	1	0
2	431.328	53.430	0.074	462.310	2267.300	54.932	104.000	71.810	33.018	0.073		50.357	1	12.0	7	0.42	0.38	55.00	50.00	77	79	178	1.78	25.02	100	100	1.00	35	145	60	88	1.3	25	1	105	93	284	252	1	1	1	0
2	432.432	54.341	0.112	681.150	2317.600	55.420	101.320	71.203	33.024	-31.633		49.978	1	12.0	7	0.42	0.38	55.00	50.00	77	79	178	1.78	25.02	100	100	1.00	35	145	60	88	1.3	25	1	105	93	284	252	1	1	1	0
2	433.561	53.131	0.189	1251.600	2250.700	55.420	102.050	70.651	33.019	-40.298		52.376	1	12.0	7	0.42	0.38	55.00	50.00	77	79	178	1.78	25.02	100	100	1.00	35	145	60	88	1.3	25	1	105	93	284	252	1	1	1	0
2	434.671	54.086	0.173	1289.200	2262.000	55.420	102.780	71.607	33.023	-39.112		51.396	1	12.0	7	0.42	0.38	55.00	50.00	77	79	178	1.78	25.02	100	100	1.00	35	145	60	88	1.3	25	1	105	93	284	252	1	1	1	0
2	435.765	54.847	0.169	1217.500	2230.000	55.908	100.100	70.942	33.016	-40.759		50.274	1	12.0	7	0.42	0.38	55.00	50.00	77	79	178	1.78	25.02	100	100	1.00	35	145	60	88	1.3	25	1	105	93	284	252	1	1	1	0
2	436.857	54.911	0.170	1202.500	2299.100	56.152	104.490	73.159	33.021	-40.471		51.012	1	12.0	7	0.42	0.38	55.00	50.00	77	79	178	1.78	25.02	100	100	1.00	35	145	60	88	1.3	25	1	105	93	284	252	1	1	1	0
2	437.942	55.319	0.153	1038.700	2282.500	55.908	102.290	71.727	33.039	-39.463		51.409	1	12.0	7	0.42	0.38	55.00	50.00	77	79	178	1.78	25.02	100	100	1.00	35	145	60	88	1.3	25	1	105	93	284	252	1	1	1	0
2	439.011	56.096	0.139	804.550	2145.300	56.152	98.632	70.814	33.049	-40.202		51.109	1	12.0	7	0.42	0.38	55.00	50.00	77	79	178	1.78	25.02	100	100	1.00	35	145	60	88	1.3	25	1	105	93	284	252	1	1	1	0
2	440.094	55.414	0.148	813.400	2144.300	57.861	107.420	75.482	33.015	-40.885		51.678	1	12.0	7	0.42	0.38	55.00	50.00	77	79	178	1.78	25.02	100	100	1.00	35	145	60	88	1.3	25	1	105	93	284	252	1	1	1	0
2	441.174	55.549	0.120	706.220	2105.800	59.326	108.640	75.025	33.013	-39.946		52.739	1	12.0	7	0.42	0.38	55.00	50.00	77	79	178	1.78	25.02	100	100	1.00	35	145	60	88	1.3	25	1	105	93	284	252	1	1	1	0
2	442.242	56.197	0.065	578.910	2091.300	58.594	104.490	72.292	33.018	-35.323		52.227	1	12.0	7	0.42	0.38	55.00	50.00	77	79	178	1.78	25.02	100	100	1.00	35	145	60	88	1.3	25	1	105	93	284	252	1	1	1	0
2	443.309	56.212	0.008	399.710	1989.200	56.885	100.100	69.060	33.034	-11.944		51.468	1	12.0	7	0.42	0.38	55.00	50.00	77	79	178	1.78	25.02	100	100	1.00	35	145	60	88	1.3	25	1	105	93	284	252	1	1	1	0
2	444.345	57.939	0.009	270.090	1913.400	55.908	93.262	67.544	33.022	-1.805		50.539	1	12.0	7	0.42	0.38	55.00	50.00	77	79	178	1.78	25.02	100	100	1.00	35	145	60	88	1.3	25	1	105	93	284	252	1	1	1	0
2	445.398	56.971	0.035	301.460	1945.900	56.397	105.220	73.692	33.021	-0.201		50.166	1	12.0	7	0.42	0.38	55.00	50.00	77	79	178	1.78	25.02	100	100	1.00	35	145	60	88	1.3	25	1	105	93	284	252	1	1	1	0
2	446.462	56.370	0.044	442.930	1945.300	57.373	107.670	73.525	33.025	-0.011		50.122	1	12.0	7	0.42	0.38	55.00	50.00	77	79	178	1.78	25.02	100	100	1.00	35	145	60	88	1.3	25	1	105	93	284	252	1	1	1	0
2	447.499	57.906	0.048	565.150	1896.300	55.908	102.290	72.552	33.024	0.028		50.097	1	12.0	7	0.42	0.38	55.00	50.00	77	79	178	1.78	25.02	100	100	1.00	35	145	60	88	1.3	25	1	105	93	284	252	1	1	1	0
2	448.534	57.972	0.055	649.770	1871.200	59.570	99.610	71.716	33.015	0.080		49.731	1	12.0	7	0.42	0.38	55.00	50.00	77	79	178	1.78	25.02	100	100	1.00	35	145	60	88	1.3	25	1	105	93	284	252	1	1	1	0
2	449.557	58.633	0.104	885.810	1887.100	56.641	99.854	70.565	33.017	-35.106		49.487	1	12.0	7	0.42	0.38	55.00	50.00	77	79	178	1.78	25.02	100	100	1.00	35	145	60	88	1.3	25	1	105	93	284	252	1	1	1	0
2	450.551	60.370	0.174	1412.300	1798.000	55.420	93.018	67.653	33.024	-40.408		53.102	1	12.0	7	0.42	0.38	55.00	50.00	77	79	178	1.78	25.02	100	100	1.00	35	145	60	88	1.3	25	1	105	93	284	252	1	1	1	0
2	451.548	60.172	0.164	1508.400	1830.000	56.152	100.830	70.825	33.021	-39.340		51.783	1	12.0	7	0.42	0.38	55.00	50.00	77	79	178	1.78	25.02	100	100	1.00	35	145	60	88	1.3	25	1	105	93	284	252	1	1	1	0
2	452.521	61.685	0.149	1437.400	1946.500	56.885	104.250	72.953	33.047	-39.848		50.012	1	12.0	7	0.42	0.38	55.00	50.00	77	79	178	1.78	25.02	100	100	1.00	35	145	60	88	1.3	25	1	105	93	284	252	1	1	1	0
2	453.495	61.607	0.161	1575.000	1982.600	59.082	103.270	72.305	33.034	-40.855		50.982	1	12.0	7	0.42	0.38	55.00	50.00	77	79	178	1.78	25.02	100	100	1.00	35	145	60	88	1.3	25	1	105	93	284	252	1	1	1	0
2	454.486	60.497	0.152	1483.700	2113.600	58.594	112.310	77.562	33.022	-39.965		51.505	1	12.0	7	0.42	0.38	55.00	50.00	77	79	178	1.78	25.02	100	100	1.00	35	145	60	88	1.3	25	1	105	93	284	252	1	1	1	0
2	455.465	61.308	0.148	1412.500	2183.100	59.815	111.820	78.669	33.038	-38.977		51.520	1	12.0	7	0.42	0.38	55.00	50.00	77	79	178	1.78	25.02	100	100	1.00	35	145	60	88	1.3	25	1	105	93	284	252	1	1	1	0
2	456.473	59.546	0.155	1212.800	2124.200	61.279	111.080	77.469	33.038	-41.055		51.453	1	12.0	7	0.42	0.38	55.00	50.00	77	79	178	1.78	25.02	100	100	1.00	35	145	60	88	1.3	25	1	105	93	284	252	1	1	1	0
2	457.518	57.396	0.163	1094.800	2215.100	61.035	116.210	79.912	33.056	-40.582		53.594	1	12.0	7	0.42	0.38	55.00	50.00	77	79	178	1.78	25.02	100	100	1.00	35	145	60	88	1.3	25	1	105	93	284	252	1	1	1	0
2	458.571	56.972	0.148	875.230	2191.200	60.791	114.750	80.314	33.060	-39.653		54.197	1	12.0	7	0.42	0.38	55.00	50.00	77	79	178	1.78	25.02	100	100	1.00	35	145	60	88	1.3	25	1	105	93	284	252	1	1	1	0
2	459.655	55.382	0.127	720.220	2179.900	62.744	117.680	81.470	33.035	-29.221		52.726	1	12.0	7	0.42	0.38	55.00	50.00	77	79	178	1.78	25.02	100	100	1.00	35	145	60	88	1.3	25	1	105	93	284	252	1	1	1	0
2	460.764	54.066	0.062	456.530	2148.800	62.012	118.160	80.239	33.047	-6.242		51.281	1	12.0	7	0.42	0.38	55.00	50.00	77	79	178	1.78	25.02	100	100	1.00	35	145	60	88	1.3	25	1	105	93	284	252	1	1	1	0
2	461.888	53.398	0.046	344.340	2108.800	60.059	113.280	76.923	33.034	-0.666		51.080	1	12.0	7	0.42	0.38	55.00	50.00	77	79	178	1.78	25.02	100	100	1.00	35	145	60	88	1.3	25	1	105	93	284	252	1	1	1	0
2	463.002	53.861	0.029	291.830	1988.400	56.152	104.490	70.482	33.037	-0.081		51.196	1	12.0	7	0.42	0.38	55.00	50.00	77	79	178	1.78	25.02	100	100	1.00	35	145	60	88	1.3	25	1	105	93	284	252	1	1	1	0
2	464.091	55.080	0.024	292.460	1926.900	54.199	93.506	67.034	33.038	0.033		51.165	1	12.0	7	0.42	0.38	55.00	50.00	77	79	178	1.78	25.02	100	100	1.00	35	145	60	88	1.3	25	1	105	93	284	252	1	1	1	0
2	465.181	55.065	0.037	337.720	1900.000	54.688	100.340	69.313	33.026	0.054		51.116	1	12.0	7	0.42	0.38	55.00	50.00	77	79	178	1.78	25.02	100	100	1.00	35	145	60	88	1.3	25	1	105	93	284	252	1	1	1	0
2	466.255	55.865	0.055	399.770	1967.000	53.711	97.900	67.643	33.034	-16.100		50.928	1	12.0	7	0.42	0.38	55.00	50.00	77	79	178	1.78	25.02	100	100	1.00	35	145	60	88	1.3	25	1	105	93	284	252	1	1	1	0
2	467.298	57.499	0.171	934.970	1929.800	52.246	93.018	66.241	33.042	-40.742		53.091	1	12.0	7	0.42	0.38	55.00	50.00	77	79	178	1.78	25.02	100	100	1.00	35	145	60	88	1.3	25	1	105	93	284	252	1	1	1	0
2	468.359	56.593	0.168	1144.000	1900.200	53.467	96.192	68.453	33.029	-39.641		55.342	1	12.0	7	0.42	0.38	55.00	50.00	77	79	178	1.78	25.02	100	100	1.00	35	145	60	88	1.3	25	1	105	93	284	252	1	1	1	0
2	469.415	56.809	0.161	1178.900	1962.000	54.199	100.590	70.404	33.036	-39.265		51.413	1	12.0	7	0.42	0.38	55.00	50.00	77	79	178	1.78	25.02	100	100	1.00	35	145	60	88	1.3	25	1	105	93	284	252	1	1	1	0
2	470.468	56.986	0.172	1187.500	1908.800	53.467	98.877	69.754	33.054	-40.961		52.015	1	12.0	7	0.42	0.38	55.00	50.00	77	79	178	1.78	25.02	100	100	1.00	35	145	60	88	1.3	25	1	105	93	284	252	1	1	1	0
2	471.522	56.921	0.157	1091.500	1902.800	56.397	97.656	70.039	33.041	-39.997		52.959	1	12.0	7	0.42	0.38	55.00	50.00	77	79	178	1.78	25.02	100	100	1.00	35	145	60	88	1.3	25	1	105	93	284	252	1	1	1	0
2	472.601	55.594	0.154	987.430	1986.700	57.617	104.000	73.477	33.035	-38.946		52.680	1	12.0	7	0.42	0.38	55.00	50.00	77	79	178	1.78	25.02	100	100	1.00	35	145	60	88	1.3	25	1	105	93	284	252	1	1	1	0
2	473.664	56.415	0.153	830.440	2011.700	56.885	103.030	71.654	33.035	-41.381		52.528	1	12.0	7	0.42	0.38	55.00	50.00	77	79	178	1.78	25.02	100	100	1.00	35	145	60	88	1.3	25	1	105	93	284	252	1	1	1	0
2	474.718	56.943	0.143	730.300	2069.100	55.908	97.412	68.997	33.039	-40.464		55.258	1	12.0	7	0.42	0.38	55.00	50.00	77	79	178	1.78	25.02	100	100	1.00	35	145	60	88	1.3	25	1	105	93	284	252	1	1	1	0
2	475.731	59.232	0.118	601.860	2046.500	54.688	95.703	68.566	33.039	-39.515		54.730	1	12.0	7	0.42	0.38	55.00	50.00	77	79	178	1.78	25.02	100	100	1.00	35	145	60	88	1.3	25	1	105	93	284	252	1	1	1	0
2	476.774	57.511	0.069	514.630	2147.300	56.641	101.320	71.337	33.044	-28.005		53.118	1	12.0	7	0.42	0.38	55.00	50.00	77	79	178	1.78	25.02	100	100	1.00	35	145	60	88	1.3	25	1	105	93	284	252	1	1	1	0
2	477.808	58.043	0.060	415.050	2169.400	56.885	110.350	76.933	33.053	-6.793		51.174	1	12.0	7	0.42	0.38	55.00	50.00	77	79	178	1.78	25.02	100	100	1.00	35	145	60	88	1.3	25	1	105	93	284	252	1	1	1	0
2	478.877	56.141	0.058	372.880	2138.100	60.303	115.480	79.429	33.052	-0.808		50.675	1	12.0	7	0.42	0.38	55.00	50.00	77	79	178	1.78	25.02	100	100	1.00	35	145	60	88	1.3	25	1	105	93	284	252	1	1	1	0
2	479.961	55.320	0.057	420.220	2045.400	61.768	115.720	79.376	33.051	-0.089		50.743	1	12.0	7	0.42	0.38	55.00	50.00	77	79	178	1.78	25.02	100	100	1.00	35	145	60	88	1.3	25	1	105	93	284	252	1	1	1	0
2	481.051	55.046	0.059	499.770	2011.800	61.035	112.060	77.284	33.048	-0.015		50.635	1	12.0	7	0.42	0.38	55.00	50.00	77	79	178	1.78	25.02	100	100	1.00	35	145	60	88	1.3	25	1	105	93	284	252	1	1	1	0
2	482.133	55.470	0.044	538.970	1960.700	57.861	106.930	72.768	33.052	0.022		50.642	1	12.0	7	0.42	0.38	55.00	50.00	77	79	178	1.78	25.02	100	100	1.00	35	145	60	88	1.3	25	1	105	93	284	252	1	1	1	0
2	483.177	57.499	0.041	551.940	1919.400	56.641	100.100	69.780	33.054	-7.985		50.604	1	12.0	7	0.42	0.38	55.00	50.00	77	79	178	1.78	25.02	100	100	1.00	35	145	60	88	1.3	25	1	105	93	284	252	1	1	1	0
2	484.251	55.826	0.166	1001.000	1984.900	56.885	105.470	72.090	33.050	-40.819		50.469	1	12.0	7	0.42	0.38	55.00	50.00	77	79	178	1.78	25.02	100	100	1.00	35	145	60	88	1.3	25	1	105	93	284	252	1	1	1	0
2	485.315	56.425	0.186	1352.500	2135.800	56.641	110.350	75.053	33.052	-39.798		54.355	1	12.0	7	0.42	0.38	55.00	50.00	77	79	178	1.78	25.02	100	100	1.00	35	145	60	88	1.3	25	1	105	93	284	252	1	1	1	0
2	486.409	54.849	0.175	1321.300	2186.700	58.106	108.640	73.827	33.048	-39.075		51.334	1	12.0	7	0.42	0.38	55.00	50.00	77	79	178	1.78	25.02	100	100	1.00	35	145	60	88	1.3	25	1	105	93	284	252	1	1	1	0
2	487.498	55.102	0.183	1360.400	2172.500	57.129	111.080	75.765	33.057	-41.027		51.568	1	12.0	7	0.42	0.38	55.00	50.00	77	79	178	1.78	25.02	100	100	1.00	35	145	60	88	1.3	25	1	105	93	284	252	1	1	1	0
2	488.601	54.361	0.172	1261.900	2185.600	57.129	110.840	75.934	33.056	-40.033		52.930	1	12.0	7	0.42	0.38	55.00	50.00	77	79	178	1.78	25.02	100	100	1.00	35	145	60	88	1.3	25	1	105	93	284	252	1	1	1	0
2	489.731	53.100	0.155	1029.900	2169.600	58.594	112.790	75.607	33.055	-39.157		52.882	1	12.0	7	0.42	0.38	55.00	50.00	77	79	178	1.78	25.02	100	100	1.00	35	145	60	88	1.3	25	1	105	93	284	252	1	1	1	0
2	490.890	51.776	0.143	925.930	2173.200	57.129	111.570	85.321	33.054	-41.214		53.296	1	12.0	7	0.42	0.38	55.00	50.00	77	79	178	1.78	25.02	100	100	1.00	35	145	60	88	1.3	25	1	105	93	284	252	1	1	1	0
2	492.015	53.346	0.139	777.720	2133.800	73.242	85.449	77.713	33.055	-40.250		55.660	1	12.0	7	0.42	0.38	55.00	50.00	77	79	178	1.78	25.02	100	100	1.00	35	145	60	88	1.3	25	1	105	93	284	252	1	1	1	0
2	493.151	52.826	0.120	623.470	2200.900	60.547	88.379	71.474	33.052	-38.759		54.964	1	12.0	7	0.42	0.38	55.00	50.00	77	79	178	1.78	25.02	100	100	1.00	35	145	60	88	1.3	25	1	105	93	284	252	1	1	1	0
2	494.268	53.698	0.053	447.080	2290.000	58.106	109.860	74.924	33.046	-18.023		53.774	1	12.0	7	0.42	0.38	55.00	50.00	77	79	178	1.78	25.02	100	100	1.00	35	145	60	88	1.3	25	1	105	93	284	252	1	1	1	0
2	495.367	54.614	0.025	277.120	2134.700	55.908	103.270	71.277	33.059	-2.897		52.462	1	12.0	7	0.42	0.38	55.00	50.00	77	79	178	1.78	25.02	100	100	1.00	35	145	60	88	1.3	25	1	105	93	284	252	1	1	1	0
2	496.438	55.984	0.029	245.090	2023.500	57.129	99.610	70.566	33.040	-0.306		52.035	1	12.0	7	0.42	0.38	55.00	50.00	77	79	178	1.78	25.02	100	100	1.00	35	145	60	88	1.3	25	1	105	93	284	252	1	1	1	0
2	497.493	56.911	0.034	299.780	2051.200	55.908	105.960	72.639	33.054	-0.149		52.108	1	12.0	7	0.42	0.38	55.00	50.00	77	79	178	1.78	25.02	100	100	1.00	35	145	60	88	1.3	25	1	105	93	284	252	1	1	1	0
2	498.518	58.523	0.030	383.300	1999.600	57.617	104.490	72.868	33.043	0.010		52.072	1	12.0	7	0.42	0.38	55.00	50.00	77	79	178	1.78	25.02	100	100	1.00	35	145	60	88	1.3	25	1	105	93	284	252	1	1	1	0
2	499.561	57.508	0.057	515.030	1978.400	57.373	113.280	77.329	33.052	0.027		51.898	1	12.0	7	0.42	0.38	55.00	50.00	77	79	178	1.78	25.02	100	100	1.00	35	145	60	88	1.3	25	1	105	93	284	252	1	1	1	0
2	500.574	59.263	0.085	756.710	2027.000	59.570	113.770	78.656	33.060	-27.369		51.503	1	12.0	7	0.42	0.38	55.00	50.00	77	79	178	1.78	25.02	100	100	1.00	35	145	60	88	1.3	25	1	105	93	284	252	1	1	1	0
2	501.628	56.910	0.183	1381.600	1984.900	60.791	117.190	79.695	33.056	-40.625		54.747	1	12.0	7	0.42	0.38	55.00	50.00	77	79	178	1.78	25.02	100	100	1.00	35	145	60	88	1.3	25	1	105	93	284	252	1	1	1	0
2	502.672	57.493	0.185	1561.900	1961.000	59.570	119.630	83.247	33.063	-39.522		54.766	1	12.0	7	0.42	0.38	55.00	50.00	77	79	178	1.78	25.02	100	100	1.00	35	145	60	88	1.3	25	1	105	93	284	252	1	1	1	0
2	503.725	56.965	0.170	1497.600	1868.900	63.965	120.850	82.099	33.066	-39.396		51.863	1	12.0	7	0.42	0.38	55.00	50.00	77	79	178	1.78	25.02	100	100	1.00	35	145	60	88	1.3	25	1	105	93	284	252	1	1	1	0
2	504.794	56.095	0.184	1531.400	1701.700	63.965	123.290	85.207	33.066	-40.838		52.986	1	12.0	7	0.42	0.38	55.00	50.00	77	79	178	1.78	25.02	100	100	1.00	35	145	60	88	1.3	25	1	105	93	284	252	1	1	1	0
2	505.868	55.892	0.164	1450.100	1750.500	65.430	127.440	86.088	33.068	-39.864		53.962	1	12.0	7	0.42	0.38	55.00	50.00	77	79	178	1.78	25.02	100	100	1.00	35	145	60	88	1.3	25	1	105	93	284	252	1	1	1	0
2	506.931	56.414	0.139	1251.300	1783.100	65.186	125.980	85.052	33.064	-38.902		53.888	1	12.0	7	0.42	0.38	55.00	50.00	77	79	178	1.78	25.02	100	100	1.00	35	145	60	88	1.3	25	1	105	93	284	252	1	1	1	0
2	507.979	57.260	0.116	1084.900	1492.600	63.477	122.800	81.816	33.052	-41.239		54.075	1	12.0	7	0.42	0.38	55.00	50.00	77	79	178	1.78	25.02	100	100	1.00	35	145	60	88	1.3	25	1	105	93	284	252	1	1	1	0
2	508.988	59.469	0.076	885.680	1302.400	62.256	115.970	77.882	33.060	-40.437		56.968	1	12.0	7	0.42	0.38	55.00	50.00	77	79	178	1.78	25.02	100	100	1.00	35	145	60	88	1.3	25	1	105	93	284	252	1	1	1	0
2	509.991	59.839	0.071	783.180	1227.000	62.744	117.190	80.287	33.049	-39.550		56.931	1	12.0	7	0.42	0.38	55.00	50.00	77	79	178	1.78	25.02	100	100	1.00	35	145	60	88	1.3	25	1	105	93	284	252	1	1	1	0
2	510.965	61.627	0.061	730.140	1179.600	64.697	126.710	87.087	33.061	-27.410		54.997	1	12.0	7	0.42	0.38	55.00	50.00	77	79	178	1.78	25.02	100	100	1.00	35	145	60	88	1.3	25	1	105	93	284	252	1	1	1	0
2	511.915	63.111	0.027	553.200	1278.200	62.256	126.710	84.219	33.071	-7.605		53.302	1	12.0	7	0.42	0.38	55.00	50.00	77	79	178	1.78	25.02	100	100	1.00	35	145	60	88	1.3	25	1	105	93	284	252	1	1	1	0
2	512.855	63.868	0.027	483.940	1307.800	66.162	125.000	83.944	33.081	-1.218		52.776	1	12.0	7	0.42	0.38	55.00	50.00	77	79	178	1.78	25.02	100	100	1.00	35	145	60	88	1.3	25	1	105	93	284	252	1	1	1	0
2	513.838	61.044	0.053	534.270	1390.800	67.139	141.360	92.057	33.096	-0.159		52.786	1	12.0	7	0.42	0.38	55.00	50.00	77	79	178	1.78	25.02	100	100	1.00	35	145	60	88	1.3	25	1	105	93	284	252	1	1	1	0
2	514.841	59.769	0.067	698.190	1484.300	69.092	143.310	92.774	33.097	-0.006		52.845	1	12.0	7	0.42	0.38	55.00	50.00	77	79	178	1.78	25.02	100	100	1.00	35	145	60	88	1.3	25	1	105	93	284	252	1	1	1	0
2	515.835	60.415	0.090	853.810	1544.700	68.847	140.620	92.992	33.094	0.029		52.795	1	12.0	7	0.42	0.38	55.00	50.00	77	79	178	1.78	25.02	100	100	1.00	35	145	60	88	1.3	25	1	105	93	284	252	1	1	1	0
2	516.888	56.975	0.109	944.020	1664.300	70.801	143.550	92.857	33.094	0.055		52.820	1	12.0	7	0.42	0.38	55.00	50.00	77	79	178	1.78	25.02	100	100	1.00	35	145	60	88	1.3	25	1	105	93	284	252	1	1	1	0
2	517.981	54.864	0.145	1070.800	1943.300	68.603	143.310	92.451	33.082	-36.062		52.889	1	12.0	7	0.42	0.38	55.00	50.00	77	79	178	1.78	25.02	100	100	1.00	35	145	60	88	1.3	25	1	105	93	284	252	1	1	1	0
2	519.091	54.066	0.191	1356.800	1964.900	67.139	139.160	88.520	33.061	-40.201		56.676	1	12.0	7	0.42	0.38	55.00	50.00	77	79	178	1.78	25.02	100	100	1.00	35	145	60	88	1.3	25	1	105	93	284	252	1	1	1	0
2	520.214	53.444	0.178	1277.300	1924.600	68.847	133.790	86.749	33.061	-38.989		55.351	1	12.0	7	0.42	0.38	55.00	50.00	77	79	178	1.78	25.02	100	100	1.00	35	145	60	88	1.3	25	1	105	93	284	252	1	1	1	0
2	521.289	55.788	0.160	1213.800	1780.100	60.791	129.640	82.866	33.068	-41.073		54.721	1	12.0	7	0.42	0.38	55.00	50.00	77	79	178	1.78	25.02	100	100	1.00	35	145	60	88	1.3	25	1	105	93	284	252	1	1	1	0
2	522.328	57.761	0.139	1040.800	1676.900	59.082	115.230	76.019	33.065	-40.444		56.952	1	12.0	7	0.42	0.38	55.00	50.00	77	79	178	1.78	25.02	100	100	1.00	35	145	60	88	1.3	25	1	105	93	284	252	1	1	1	0
2	523.381	56.964	0.115	877.100	1649.100	62.988	116.700	78.717	33.051	-39.473		56.808	1	12.0	7	0.42	0.38	55.00	50.00	77	79	178	1.78	25.02	100	100	1.00	35	145	60	88	1.3	25	1	105	93	284	252	1	1	1	0
2	524.455	55.907	0.112	760.810	1856.000	62.256	126.710	83.195	33.071	-40.367		56.623	1	12.0	7	0.42	0.38	55.00	50.00	77	79	178	1.78	25.02	100	100	1.00	35	145	60	88	1.3	25	1	105	93	284	252	1	1	1	0
2	525.520	56.325	0.123	813.720	1708.900	60.791	125.490	81.787	33.067	-40.914		57.429	1	12.0	7	0.42	0.38	55.00	50.00	77	79	178	1.78	25.02	100	100	1.00	35	145	60	88	1.3	25	1	105	93	284	252	1	1	1	0
2	526.588	56.166	0.081	772.780	1510.000	63.721	129.640	83.549	33.060	-40.003		60.367	1	12.0	7	0.42	0.38	55.00	50.00	77	79	178	1.78	25.02	100	100	1.00	35	145	60	88	1.3	25	1	105	93	284	252	1	1	1	0
2	527.661	55.907	0.050	744.320	1381.600	63.721	132.080	86.038	33.065	-35.713		59.168	1	12.0	7	0.42	0.38	55.00	50.00	77	79	178	1.78	25.02	100	100	1.00	35	145	60	88	1.3	25	1	105	93	284	252	1	1	1	0
2	528.745	55.370	0.021	538.660	1268.200	64.697	128.420	83.414	33.068	-11.413		56.448	1	12.0	7	0.42	0.38	55.00	50.00	77	79	178	1.78	25.02	100	100	1.00	35	145	60	88	1.3	25	1	105	93	284	252	1	1	1	0
2	529.838	54.866	0.015	361.830	1240.400	62.012	123.530	79.566	33.064	-1.541		55.260	1	12.0	7	0.42	0.38	55.00	50.00	77	79	178	1.78	25.02	100	100	1.00	35	145	60	88	1.3	25	1	105	93	284	252	1	1	1	0
2	530.898	56.625	0.017	311.360	1280.300	60.059	115.480	76.571	33.061	-0.168		55.198	1	12.0	7	0.42	0.38	55.00	50.00	77	79	178	1.78	25.02	100	100	1.00	35	145	60	88	1.3	25	1	105	93	284	252	1	1	1	0
2	531.991	54.873	0.043	407.010	1427.900	60.547	122.560	80.814	33.053	-0.031		55.096	1	12.0	7	0.42	0.38	55.00	50.00	77	79	178	1.78	25.02	100	100	1.00	35	145	60	88	1.3	25	1	105	93	284	252	1	1	1	0
2	533.086	54.813	0.067	552.150	1576.700	61.279	124.020	83.259	33.059	0.003		54.973	1	12.0	7	0.42	0.38	55.00	50.00	77	79	178	1.78	25.02	100	100	1.00	35	145	60	88	1.3	25	1	105	93	284	252	1	1	1	0
2	534.174	55.143	0.076	618.980	1624.300	62.744	122.070	81.380	33.063	-2.621		54.821	1	12.0	7	0.42	0.38	55.00	50.00	77	79	178	1.78	25.02	100	100	1.00	35	145	60	88	1.3	25	1	105	93	284	252	1	1	1	0
2	535.238	56.387	0.139	888.780	1637.900	61.768	118.160	80.273	33.032	-39.439		54.844	1	12.0	7	0.42	0.38	55.00	50.00	77	79	178	1.78	25.02	100	100	1.00	35	145	60	88	1.3	25	1	105	93	284	252	1	1	1	0
2	536.292	56.953	0.184	1229.500	1601.900	62.500	114.750	79.369	33.034	-40.103		59.597	1	12.0	7	0.42	0.38	55.00	50.00	77	79	178	1.78	25.02	100	100	1.00	35	145	60	88	1.3	25	1	105	93	284	252	1	1	1	0
2	537.326	58.028	0.172	1192.400	1604.700	63.721	115.480	79.662	33.025	-38.946		56.030	1	12.0	7	0.42	0.38	55.00	50.00	77	79	178	1.78	25.02	100	100	1.00	35	145	60	88	1.3	25	1	105	93	284	252	1	1	1	0
2	538.349	58.655	0.168	1175.900	1631.400	62.744	116.460	78.838	33.069	-40.910		55.790	1	12.0	7	0.42	0.38	55.00	50.00	77	79	178	1.78	25.02	100	100	1.00	35	145	60	88	1.3	25	1	105	93	284	252	1	1	1	0
2	539.351	59.833	0.163	1176.400	1643.800	63.477	112.060	77.337	33.087	-40.495		57.255	1	12.0	7	0.42	0.38	55.00	50.00	77	79	178	1.78	25.02	100	100	1.00	35	145	60	88	1.3	25	1	105	93	284	252	1	1	1	0
2	540.355	59.794	0.151	1171.100	1781.100	63.233	123.530	82.269	33.096	-39.555		58.009	1	12.0	7	0.42	0.38	55.00	50.00	77	79	178	1.78	25.02	100	100	1.00	35	145	60	88	1.3	25	1	105	93	284	252	1	1	1	0
2	541.368	59.208	0.132	1092.400	1818.600	61.524	122.310	80.533	33.079	-39.847		57.300	1	12.0	7	0.42	0.38	55.00	50.00	77	79	178	1.78	25.02	100	100	1.00	35	145	60	88	1.3	25	1	105	93	284	252	1	1	1	0
2	542.361	60.415	0.142	1052.200	1928.100	61.035	117.920	79.456	33.073	-41.104		57.735	1	12.0	7	0.42	0.38	55.00	50.00	77	79	178	1.78	25.02	100	100	1.00	35	145	60	88	1.3	25	1	105	93	284	252	1	1	1	0
2	543.419	56.706	0.118	943.160	2106.500	62.256	123.290	81.229	33.069	-40.200		60.690	1	12.0	7	0.42	0.38	55.00	50.00	77	79	178	1.78	25.02	100	100	1.00	35	145	60	88	1.3	25	1	105	93	284	252	1	1	1	0
2	544.483	56.409	0.097	812.190	2268.000	60.791	123.780	81.212	33.069	-38.284		59.198	1	12.0	7	0.42	0.38	55.00	50.00	77	79	178	1.78	25.02	100	100	1.00	35	145	60	88	1.3	25	1	105	93	284	252	1	1	1	0
2	545.588	54.313	0.044	597.240	2376.100	60.303	121.090	79.115	33.064	-15.690		57.093	1	12.0	7	0.42	0.38	55.00	50.00	77	79	178	1.78	25.02	100	100	1.00	35	145	60	88	1.3	25	1	105	93	284	252	1	1	1	0
2	546.685	54.672	0.048	379.970	2404.400	58.594	117.190	78.558	33.066	-2.367		55.252	1	12.0	7	0.42	0.38	55.00	50.00	77	79	178	1.78	25.02	100	100	1.00	35	145	60	88	1.3	25	1	105	93	284	252	1	1	1	0
2	547.801	53.770	0.054	328.770	2386.700	59.815	118.650	79.028	33.067	-0.277		55.100	1	12.0	7	0.42	0.38	55.00	50.00	77	79	178	1.78	25.02	100	100	1.00	35	145	60	88	1.3	25	1	105	93	284	252	1	1	1	0
2	548.935	52.918	0.059	363.930	2378.700	61.035	117.920	78.750	33.064	-0.062		55.048	1	12.0	7	0.42	0.38	55.00	50.00	77	79	178	1.78	25.02	100	100	1.00	35	145	60	88	1.3	25	1	105	93	284	252	1	1	1	0
2	550.055	53.586	0.074	401.130	2341.900	59.815	114.500	78.642	33.051	-0.017		54.966	1	12.0	7	0.42	0.38	55.00	50.00	77	79	178	1.78	25.02	100	100	1.00	35	145	60	88	1.3	25	1	105	93	284	252	1	1	1	0
2	551.163	54.120	0.074	481.920	2314.600	60.791	113.770	77.132	33.063	-1.568		54.647	1	12.0	7	0.42	0.38	55.00	50.00	77	79	178	1.78	25.02	100	100	1.00	35	145	60	88	1.3	25	1	105	93	284	252	1	1	1	0
2	552.232	56.154	0.119	656.080	2161.000	58.838	108.890	73.566	33.062	-38.349		54.959	1	12.0	7	0.42	0.38	55.00	50.00	77	79	178	1.78	25.02	100	100	1.00	35	145	60	88	1.3	25	1	105	93	284	252	1	1	1	0
2	553.271	57.726	0.175	1054.000	2032.700	58.106	103.760	72.927	33.070	-40.218		59.372	1	12.0	7	0.42	0.38	55.00	50.00	77	79	178	1.78	25.02	100	100	1.00	35	145	60	88	1.3	25	1	105	93	284	252	1	1	1	0
2	554.335	56.425	0.174	1193.000	1945.800	60.547	121.340	82.247	33.073	-39.071		56.260	1	12.0	7	0.42	0.38	55.00	50.00	77	79	178	1.78	25.02	100	100	1.00	35	145	60	88	1.3	25	1	105	93	284	252	1	1	1	0
2	555.408	55.887	0.169	1270.000	1897.700	63.721	126.710	84.239	33.071	-40.788		55.654	1	12.0	7	0.42	0.38	55.00	50.00	77	79	178	1.78	25.02	100	100	1.00	35	145	60	88	1.3	25	1	105	93	284	252	1	1	1	0
2	556.482	55.865	0.158	1346.500	1834.600	64.209	124.270	83.346	33.068	-40.487		56.996	1	12.0	7	0.42	0.38	55.00	50.00	77	79	178	1.78	25.02	100	100	1.00	35	145	60	88	1.3	25	1	105	93	284	252	1	1	1	0
2	557.546	56.413	0.129	1228.600	1774.300	63.965	123.050	82.579	33.065	-39.491		57.499	1	12.0	7	0.42	0.38	55.00	50.00	77	79	178	1.78	25.02	100	100	1.00	35	145	60	88	1.3	25	1	105	93	284	252	1	1	1	0
2	558.575	58.323	0.090	1040.800	1791.300	62.256	118.160	79.144	33.064	-40.081		57.348	1	12.0	7	0.42	0.38	55.00	50.00	77	79	178	1.78	25.02	100	100	1.00	35	145	60	88	1.3	25	1	105	93	284	252	1	1	1	0
2	559.608	58.055	0.126	971.540	1786.100	62.256	113.040	76.968	33.063	-40.990		58.868	1	12.0	7	0.42	0.38	55.00	50.00	77	79	178	1.78	25.02	100	100	1.00	35	145	60	88	1.3	25	1	105	93	284	252	1	1	1	0
2	560.661	56.967	0.115	876.820	1823.400	61.768	126.220	83.856	33.067	-40.057		61.822	1	12.0	7	0.42	0.38	55.00	50.00	77	79	178	1.78	25.02	100	100	1.00	35	145	60	88	1.3	25	1	105	93	284	252	1	1	1	0
2	561.755	54.859	0.107	732.920	1915.900	62.988	125.240	82.507	33.068	-36.111		60.565	1	12.0	7	0.42	0.38	55.00	50.00	77	79	178	1.78	25.02	100	100	1.00	35	145	60	88	1.3	25	1	105	93	284	252	1	1	1	0
2	562.828	55.898	0.060	529.030	1921.500	61.279	119.140	81.302	33.070	-13.086		56.882	1	12.0	7	0.42	0.38	55.00	50.00	77	79	178	1.78	25.02	100	100	1.00	35	145	60	88	1.3	25	1	105	93	284	252	1	1	1	0
2	563.928	54.567	0.053	396.180	1895.000	63.477	124.510	83.457	33.068	-1.752		55.551	1	12.0	7	0.42	0.38	55.00	50.00	77	79	178	1.78	25.02	100	100	1.00	35	145	60	88	1.3	25	1	105	93	284	252	1	1	1	0
2	565.041	53.887	0.052	365.530	1840.100	62.744	124.760	82.555	33.066	-0.193		55.546	1	12.0	7	0.42	0.38	55.00	50.00	77	79	178	1.78	25.02	100	100	1.00	35	145	60	88	1.3	25	1	105	93	284	252	1	1	1	0
2	566.151	54.064	0.054	400.830	1761.500	60.791	122.070	79.431	33.064	-0.005		55.616	1	12.0	7	0.42	0.38	55.00	50.00	77	79	178	1.78	25.02	100	100	1.00	35	145	60	88	1.3	25	1	105	93	284	252	1	1	1	0
2	567.251	54.572	0.051	414.550	1701.400	58.838	113.770	86.546	33.062	0.031		55.708	1	12.0	7	0.42	0.38	55.00	50.00	77	79	178	1.78	25.02	100	100	1.00	35	145	60	88	1.3	25	1	105	93	284	252	1	1	1	0
2	568.364	53.888	0.059	461.590	1693.700	84.961	97.168	92.665	33.062	-4.124		55.731	1	12.0	7	0.42	0.38	55.00	50.00	77	79	178	1.78	25.02	100	100	1.00	35	145	60	88	1.3	25	1	105	93	284	252	1	1	1	0
2	569.457	54.877	0.135	702.600	1817.500	80.078	97.168	86.243	33.063	-39.407		55.547	1	12.0	7	0.42	0.38	55.00	50.00	77	79	178	1.78	25.02	100	100	1.00	35	145	60	88	1.3	25	1	105	93	284	252	1	1	1	0
2	570.576	53.649	0.180	975.070	1998.200	57.373	82.031	71.723	33.062	-39.966		60.995	1	12.0	7	0.42	0.38	55.00	50.00	77	79	178	1.78	25.02	100	100	1.00	35	145	60	88	1.3	25	1	105	93	284	252	1	1	1	0
2	571.691	53.780	0.167	959.490	2088.600	55.420	112.060	75.187	33.065	-38.994		57.001	1	12.0	7	0.42	0.38	55.00	50.00	77	79	178	1.78	25.02	100	100	1.00	35	145	60	88	1.3	25	1	105	93	284	252	1	1	1	0
2	572.811	53.583	0.170	980.230	2157.200	55.420	111.820	76.218	33.066	-41.130		57.419	1	12.0	7	0.42	0.38	55.00	50.00	77	79	178	1.78	25.02	100	100	1.00	35	145	60	88	1.3	25	1	105	93	284	252	1	1	1	0
2	573.949	52.721	0.170	935.460	2103.200	58.838	114.500	77.146	33.063	-40.099		58.890	1	12.0	7	0.42	0.38	55.00	50.00	77	79	178	1.78	25.02	100	100	1.00	35	145	60	88	1.3	25	1	105	93	284	252	1	1	1	0
2	575.074	53.354	0.143	764.770	2065.000	58.106	112.060	76.348	33.063	-38.994		58.701	1	12.0	7	0.42	0.38	55.00	50.00	77	79	178	1.78	25.02	100	100	1.00	35	145	60	88	1.3	25	1	105	93	284	252	1	1	1	0
2	576.188	53.842	0.132	675.660	1969.300	57.861	108.150	74.121	33.063	-41.390		58.029	1	12.0	7	0.42	0.38	55.00	50.00	77	79	178	1.78	25.02	100	100	1.00	35	145	60	88	1.3	25	1	105	93	284	252	1	1	1	0
2	577.286	54.661	0.125	602.170	1894.200	55.664	107.180	71.584	33.063	-40.453		61.480	1	12.0	7	0.42	0.38	55.00	50.00	77	79	178	1.78	25.02	100	100	1.00	35	145	60	88	1.3	25	1	105	93	284	252	1	1	1	0
2	578.371	55.294	0.070	459.650	1854.800	54.199	98.877	68.019	33.062	-39.367		61.766	1	12.0	7	0.42	0.38	55.00	50.00	77	79	178	1.78	25.02	100	100	1.00	35	145	60	88	1.3	25	1	105	93	284	252	1	1	1	0
2	579.405	58.043	0.048	415.130	1838.900	54.199	102.050	71.215	33.062	-24.555		58.872	1	12.0	7	0.42	0.38	55.00	50.00	77	79	178	1.78	25.02	100	100	1.00	35	145	60	88	1.3	25	1	105	93	284	252	1	1	1	0
2	580.488	55.410	0.055	332.090	1842.900	57.129	106.450	75.454	33.063	-4.852		55.332	1	12.0	7	0.42	0.38	55.00	50.00	77	79	178	1.78	25.02	100	100	1.00	35	145	60	88	1.3	25	1	105	93	284	252	1	1	1	0
2	581.546	56.706	0.054	315.320	1815.900	61.035	117.430	79.426	33.065	-0.539		54.851	1	12.0	7	0.42	0.38	55.00	50.00	77	79	178	1.78	25.02	100	100	1.00	35	145	60	88	1.3	25	1	105	93	284	252	1	1	1	0
2	582.581	57.939	0.052	331.870	1760.500	59.082	112.060	77.014	33.065	-0.074		54.578	1	12.0	7	0.42	0.38	55.00	50.00	77	79	178	1.78	25.02	100	100	1.00	35	145	60	88	1.3	25	1	105	93	284	252	1	1	1	0
2	583.645	56.416	0.063	412.590	1745.600	58.838	115.720	78.439	33.064	0.036		54.480	1	12.0	7	0.42	0.38	55.00	50.00	77	79	178	1.78	25.02	100	100	1.00	35	145	60	88	1.3	25	1	105	93	284	252	1	1	1	0
2	584.758	53.895	0.063	505.460	1745.300	60.303	119.380	79.620	33.071	0.045		54.309	1	12.0	7	0.42	0.38	55.00	50.00	77	79	178	1.78	25.02	100	100	1.00	35	145	60	88	1.3	25	1	105	93	284	252	1	1	1	0
2	585.858	54.549	0.094	647.880	1784.900	63.232	122.800	82.385	33.069	-18.793		53.772	1	12.0	7	0.42	0.38	55.00	50.00	77	79	178	1.78	25.02	100	100	1.00	35	145	60	88	1.3	25	1	105	93	284	252	1	1	1	0
2	586.978	53.589	0.182	1085.200	1854.400	61.279	124.020	81.031	33.070	-40.662		54.935	1	12.0	7	0.42	0.38	55.00	50.00	77	79	178	1.78	25.02	100	100	1.00	35	145	60	88	1.3	25	1	105	93	284	252	1	1	1	0
2	588.067	55.079	0.168	1183.400	1834.700	59.082	118.650	78.077	33.065	-39.534		58.597	1	12.0	7	0.42	0.38	55.00	50.00	77	79	178	1.78	25.02	100	100	1.00	35	145	60	88	1.3	25	1	105	93	284	252	1	1	1	0
2	589.165	54.653	0.156	1109.700	1891.500	59.815	111.570	74.811	33.066	-39.408		54.494	1	12.0	7	0.42	0.38	55.00	50.00	77	79	178	1.78	25.02	100	100	1.00	35	145	60	88	1.3	25	1	105	93	284	252	1	1	1	0
2	590.279	53.869	0.170	1147.400	1932.700	61.768	118.160	78.500	33.073	-40.800		55.215	1	12.0	7	0.42	0.38	55.00	50.00	77	79	178	1.78	25.02	100	100	1.00	35	145	60	88	1.3	25	1	105	93	284	252	1	1	1	0
2	591.378	54.588	0.154	1040.100	1938.300	60.791	118.410	79.624	33.070	-39.827		56.532	1	12.0	7	0.42	0.38	55.00	50.00	77	79	178	1.78	25.02	100	100	1.00	35	145	60	88	1.3	25	1	105	93	284	252	1	1	1	0
2	592.481	54.361	0.129	868.050	2277.100	59.570	117.680	79.213	33.068	-39.123		55.699	1	12.0	7	0.42	0.38	55.00	50.00	77	79	178	1.78	25.02	100	100	1.00	35	145	60	88	1.3	25	1	105	93	284	252	1	1	1	0
2	593.600	53.653	0.128	734.170	1806.000	59.570	116.210	78.080	33.064	-41.118		56.080	1	12.0	7	0.42	0.38	55.00	50.00	77	79	178	1.78	25.02	100	100	1.00	35	145	60	88	1.3	25	1	105	93	284	252	1	1	1	0
2	594.695	54.769	0.111	531.170	1637.800	59.815	115.230	78.166	33.067	-40.183		59.697	1	12.0	7	0.42	0.38	55.00	50.00	77	79	178	1.78	25.02	100	100	1.00	35	145	60	88	1.3	25	1	105	93	284	252	1	1	1	0
2	595.768	55.904	0.079	402.560	1546.100	58.350	113.280	75.615	33.071	-37.577		58.705	1	12.0	7	0.42	0.38	55.00	50.00	77	79	178	1.78	25.02	100	100	1.00	35	145	60	88	1.3	25	1	105	93	284	252	1	1	1	0
2	596.787	58.898	0.015	320.640	1365.900	57.129	105.710	72.705	33.087	-17.633	3.000	56.168	1	12.0	7	0.42	0.38	55.00	50.00	77	79	178	1.78	25.02	100	100	1.00	35	145	60	88	1.3	25	1	105	93	284	252	1	1	1	0
2	597.829	57.596	0.033	281.530	1357.800	61.035	115.720	79.870	33.022	-3.078		54.206	1	12.0	7	0.42	0.38	55.00	50.00	77	79	178	1.78	25.02	100	100	1.00	35	145	60	88	1.3	25	1	105	93	284	252	1	1	1	0
2	598.883	56.920	0.043	297.150	1280.300	62.500	126.220	85.633	33.065	-0.355		54.076	1	12.0	7	0.42	0.38	55.00	50.00	77	79	178	1.78	25.02	100	100	1.00	35	145	60	88	1.3	25	1	105	93	284	252	1	1	1	0
2	599.948	56.350	0.034	394.640	1218.200	63.477	128.910	83.432	33.072	-0.071		53.922	1	12.0	7	0.42	0.38	55.00	50.00	77	79	178	1.78	25.02	100	100	1.00	35	145	60	88	1.3	25	1	105	93	284	252	1	1	1	0
2	601.011	56.412	0.037	507.730	1169.700	62.012	128.170	82.437	33.073	0.024		53.725	1	12.0	7	0.42	0.38	55.00	50.00	77	79	178	1.78	25.02	100	100	1.00	35	145	60	88	1.3	25	1	105	93	284	252	1	1	1	0
2	602.060	57.207	0.035	599.440	1150.700	61.035	124.020	80.261	33.072	0.039		53.463	1	12.0	7	0.42	0.38	55.00	50.00	77	79	178	1.78	25.02	100	100	1.00	35	145	60	88	1.3	25	1	105	93	284	252	1	1	1	0
2	603.130	56.086	0.040	660.520	1185.400	62.744	121.340	80.306	33.066	0.057		52.926	1	12.0	7	0.42	0.38	55.00	50.00	77	79	178	1.78	25.02	100	100	1.00	35	145	60	88	1.3	25	1	105	93	284	252	1	1	1	0
2	604.183	57.004	0.063	683.310	1254.900	61.524	126.470	82.804	33.068	0.052		52.526	1	12.0	7	0.42	0.38	55.00	50.00	77	79	178	1.78	25.02	100	100	1.00	35	145	60	88	1.3	25	1	105	93	284	252	1	1	1	0
2	605.231	57.231	0.085	720.980	1258.800	63.477	122.310	83.009	33.073	0.066		51.792	1	12.0	7	0.42	0.38	55.00	50.00	77	79	178	1.78	25.02	100	100	1.00	35	145	60	88	1.3	25	1	105	93	284	252	1	1	1	0
2	606.274	57.502	0.111	786.380	1238.100	61.524	125.000	89.270	33.082	0.067		51.426	1	12.0	7	0.42	0.38	55.00	50.00	77	79	178	1.78	25.02	100	100	1.00	35	145	60	88	1.3	25	1	105	93	284	252	1	1	1	0
2	607.268	60.398	0.123	817.030	1149.800	66.894	125.490	85.921	33.073	0.053		50.944	1	12.0	7	0.42	0.38	55.00	50.00	77	79	178	1.78	25.02	100	100	1.00	35	145	60	88	1.3	25	1	105	93	284	252	1	1	1	0
2	608.291	58.625	0.126	783.570	1136.700	65.429	125.980	85.369	32.976	0.062		50.352	1	12.0	7	0.42	0.38	55.00	50.00	77	79	178	1.78	25.02	100	100	1.00	35	145	60	88	1.3	25	1	105	93	284	252	1	1	1	0
2	609.324	58.073	0.132	810.690	1174.600	67.383	135.250	90.660	33.097	0.071		50.124	1	12.0	7	0.42	0.38	55.00	50.00	77	79	178	1.78	25.02	100	100	1.00	35	145	60	88	1.3	25	1	105	93	284	252	1	1	1	0
2	610.368	57.493	0.108	793.910	1185.800	65.918	133.550	87.391	33.127	0.066		49.896	1	12.0	7	0.42	0.38	55.00	50.00	77	79	178	1.78	25.02	100	100	1.00	35	145	60	88	1.3	25	1	105	93	284	252	1	1	1	0
2	611.398	58.253	0.085	770.820	1125.300	64.209	129.390	84.980	33.121	0.071		49.464	1	12.0	7	0.42	0.38	55.00	50.00	77	79	178	1.78	25.02	100	100	1.00	35	145	60	88	1.3	25	1	105	93	284	252	1	1	1	0
2	612.455	56.771	0.077	777.360	1088.300	64.697	131.350	85.110	33.110	0.073		48.991	1	12.0	7	0.42	0.38	55.00	50.00	77	79	178	1.78	25.02	100	100	1.00	35	145	60	88	1.3	25	1	105	93	284	252	1	1	1	0
2	613.544	55.069	0.066	750.560	1046.500	62.256	129.640	83.310	33.097	0.078		48.860	1	12.0	7	0.42	0.38	55.00	50.00	77	79	178	1.78	25.02	100	100	1.00	35	145	60	88	1.3	25	1	105	93	284	252	1	1	1	0
2	614.608	56.420	0.065	712.890	1054.000	61.035	124.270	81.982	33.100	0.085		48.668	1	12.0	7	0.42	0.38	55.00	50.00	77	79	178	1.78	25.02	100	100	1.00	35	145	60	88	1.3	25	1	105	93	284	252	1	1	1	0
2	615.722	53.878	0.070	689.950	1044.900	60.303	122.310	80.043	33.081	0.068		48.635	1	12.0	7	0.42	0.38	55.00	50.00	77	79	178	1.78	25.02	100	100	1.00	35	145	60	88	1.3	25	1	105	93	284	252	1	1	1	0
2	616.821	54.558	0.080	641.520	1061.200	59.082	120.850	80.563	33.097	0.059		48.137	1	12.0	7	0.42	0.38	55.00	50.00	77	79	178	1.78	25.02	100	100	1.00	35	145	60	88	1.3	25	1	105	93	284	252	1	1	1	0
2	617.913	54.968	0.077	623.130	1208.200	60.547	120.610	80.388	33.081	0.033		48.051	1	12.0	7	0.42	0.38	55.00	50.00	77	79	178	1.78	25.02	100	100	1.00	35	145	60	88	1.3	25	1	105	93	284	252	1	1	1	0
2	618.998	55.288	0.089	564.750	1351.500	58.106	117.190	79.058	33.070	0.033		47.632	1	12.0	7	0.42	0.38	55.00	50.00	77	79	178	1.78	25.02	100	100	1.00	35	145	60	88	1.3	25	1	105	93	284	252	1	1	1	0
2	620.097	54.595	0.098	578.970	1542.000	59.326	117.680	79.218	33.071	0.024		47.441	1	12.0	7	0.42	0.38	55.00	50.00	77	79	178	1.78	25.02	100	100	1.00	35	145	60	88	1.3	25	1	105	93	284	252	1	1	1	0
2	621.171	55.845	0.117	595.040	1569.800	59.570	119.140	80.752	33.093	0.034		47.304	1	12.0	7	0.42	0.38	55.00	50.00	77	79	178	1.78	25.02	100	100	1.00	35	145	60	88	1.3	25	1	105	93	284	252	1	1	1	0
2	622.279	54.179	0.123	650.380	1525.800	61.279	120.850	81.186	33.105	0.038		47.057	1	12.0	7	0.42	0.38	55.00	50.00	77	79	178	1.78	25.02	100	100	1.00	35	145	60	88	1.3	25	1	105	93	284	252	1	1	1	0
2	623.364	55.271	0.126	721.490	1565.600	60.547	122.800	86.037	33.111	0.043		46.988	1	12.0	7	0.42	0.38	55.00	50.00	77	79	178	1.78	25.02	100	100	1.00	35	145	60	88	1.3	25	1	105	93	284	252	1	1	1	0
2	624.445	55.540	0.123	761.200	1544.700	61.768	127.930	84.704	33.118	0.040		46.657	1	12.0	7	0.42	0.38	55.00	50.00	77	79	178	1.78	25.02	100	100	1.00	35	145	60	88	1.3	25	1	105	93	284	252	1	1	1	0
2	625.542	54.697	0.092	695.190	1501.400	60.791	119.630	79.854	33.096	0.038		46.533	1	12.0	7	0.42	0.38	55.00	50.00	77	79	178	1.78	25.02	100	100	1.00	35	145	60	88	1.3	25	1	105	93	284	252	1	1	1	0
2	626.631	55.063	0.096	668.830	1543.200	59.815	121.340	80.123	33.100	0.034		46.544	1	12.0	7	0.42	0.38	55.00	50.00	77	79	178	1.78	25.02	100	100	1.00	35	145	60	88	1.3	25	1	105	93	284	252	1	1	1	0
2	627.745	53.854	0.069	675.300	1540.200	59.326	120.360	78.618	33.104	0.052		46.364	1	12.0	7	0.42	0.38	55.00	50.00	77	79	178	1.78	25.02	100	100	1.00	35	145	60	88	1.3	25	1	105	93	284	252	1	1	1	0
2	628.875	53.126	0.068	687.980	1485.200	58.838	123.050	79.892	33.108	0.040		46.413	1	12.0	7	0.42	0.38	55.00	50.00	77	79	178	1.78	25.02	100	100	1.00	35	145	60	88	1.3	25	1	105	93	284	252	1	1	1	0
2	629.998	53.407	0.060	694.740	1396.100	58.838	120.850	78.883	33.106	0.047		46.151	1	12.0	7	0.42	0.38	55.00	50.00	77	79	178	1.78	25.02	100	100	1.00	35	145	60	88	1.3	25	1	105	93	284	252	1	1	1	0
2	631.128	53.115	0.061	701.930	1408.700	58.350	120.360	78.502	33.105	0.031		46.141	1	12.0	7	0.42	0.38	55.00	50.00	77	79	178	1.78	25.02	100	100	1.00	35	145	60	88	1.3	25	1	105	93	284	252	1	1	1	0
2	632.246	53.658	0.068	700.190	1398.900	57.861	117.430	77.537	33.107	0.051		46.005	1	12.0	7	0.42	0.38	55.00	50.00	77	79	178	1.78	25.02	100	100	1.00	35	145	60	88	1.3	25	1	105	93	284	252	1	1	1	0
2	633.361	53.817	0.081	686.860	1475.200	58.350	117.680	78.020	33.108	0.033		45.849	1	12.0	7	0.42	0.38	55.00	50.00	77	79	178	1.78	25.02	100	100	1.00	35	145	60	88	1.3	25	1	105	93	284	252	1	1	1	0
2	634.455	54.849	0.086	640.410	1478.400	57.129	114.990	77.641	33.112	0.028		45.818	1	12.0	7	0.42	0.38	55.00	50.00	77	79	178	1.78	25.02	100	100	1.00	35	145	60	88	1.3	25	1	105	93	284	252	1	1	1	0
2	635.564	54.074	0.093	452.590	1442.700	58.838	115.480	76.992	33.110	0.030		45.599	1	12.0	7	0.42	0.38	55.00	50.00	77	79	178	1.78	25.02	100	100	1.00	35	145	60	88	1.3	25	1	105	93	284	252	1	1	1	0
2	636.659	54.820	0.100	67.788	1431.600	57.617	114.750	77.412	33.109	0.014		45.332	1	12.0	7	0.42	0.38	55.00	50.00	77	79	178	1.78	25.02	100	100	1.00	35	145	60	88	1.3	25	1	105	93	284	252	1	1	1	0
2	637.772	53.920	0.109	-2.133	1411.500	57.861	114.500	76.510	33.110	0.035		45.014	1	12.0	7	0.42	0.38	55.00	50.00	77	79	178	1.78	25.02	100	100	1.00	35	145	60	88	1.3	25	1	105	93	284	252	1	1	1	0
2	638.861	55.063	0.121	-2.785	1471.000	57.129	114.990	78.021	33.112	0.033		44.953	1	12.0	7	0.42	0.38	55.00	50.00	77	79	178	1.78	25.02	100	100	1.00	35	145	60	88	1.3	25	1	105	93	284	252	1	1	1	0
2	639.982	53.565	0.122	-2.894	1532.300	59.326	115.230	77.360	33.113	0.039		44.702	1	12.0	7	0.42	0.38	55.00	50.00	77	79	178	1.78	25.02	100	100	1.00	35	145	60	88	1.3	25	1	105	93	284	252	1	1	1	0
2	641.084	54.410	0.122	-3.166	1534.900	57.617	117.430	78.790	33.114	0.020		44.596	1	12.0	7	0.42	0.38	55.00	50.00	77	79	178	1.78	25.02	100	100	1.00	35	145	60	88	1.3	25	1	105	93	284	252	1	1	1	0
2	642.197	53.903	0.111	-2.169	1446.400	59.082	115.970	77.726	33.114	0.041		44.588	1	12.0	7	0.42	0.38	55.00	50.00	77	79	178	1.78	25.02	100	100	1.00	35	145	60	88	1.3	25	1	105	93	284	252	1	1	1	0
2	643.298	54.501	0.102	-2.640	1413.600	57.861	115.720	77.933	33.116	0.043		44.476	1	12.0	7	0.42	0.38	55.00	50.00	77	79	178	1.78	25.02	100	100	1.00	35	145	60	88	1.3	25	1	105	93	284	252	1	1	1	0
2	644.411	53.905	0.135	-2.622	1531.600	59.082	116.450	82.281	33.116	0.013		44.256	1	12.0	7	0.42	0.38	55.00	50.00	77	79	178	1.78	25.02	100	100	1.00	35	145	60	88	1.3	25	1	105	93	284	252	1	1	1	0
2	645.495	55.368	0.139	-1.227	1702.900	61.035	118.900	80.007	33.118	0.034		44.185	1	12.0	7	0.42	0.38	55.00	50.00	77	79	178	1.78	25.02	100	100	1.00	35	145	60	88	1.3	25	1	105	93	284	252	1	1	1	0
2	646.605	54.078	0.117	-1.608	1536.600	59.326	108.640	84.308	33.113	0.030		43.796	1	12.0	7	0.42	0.38	55.00	50.00	77	79	178	1.78	25.02	100	100	1.00	35	145	60	88	1.3	25	1	105	93	284	252	1	1	1	0
2	647.678	55.884	0.121	-2.115	1457.100	82.276	93.750	89.435	33.113	0.041		43.522	1	12.0	7	0.42	0.38	55.00	50.00	77	79	178	1.78	25.02	100	100	1.00	35	145	60	88	1.3	25	1	105	93	284	252	1	1	1	0
2	648.797	53.637	0.093	-2.785	1440.300	77.637	93.506	83.701	33.111	0.034		43.578	1	12.0	7	0.42	0.38	55.00	50.00	77	79	178	1.78	25.02	100	100	1.00	35	145	60	88	1.3	25	1	105	93	284	252	1	1	1	0
2	649.891	54.853	0.075	-1.572	1357.600	62.988	92.530	75.766	33.115	0.041		43.595	1	12.0	7	0.42	0.38	55.00	50.00	77	79	178	1.78	25.02	100	100	1.00	35	145	60	88	1.3	25	1	105	93	284	252	1	1	1	0
2	651.011	53.559	0.057	-2.423	1214.700	60.547	124.270	79.830	33.117	0.030		43.325	1	12.0	7	0.42	0.38	55.00	50.00	77	79	178	1.78	25.02	100	100	1.00	35	145	60	88	1.3	25	1	105	93	284	252	1	1	1	0
2	652.115	54.363	0.061	-3.093	1118.000	57.617	123.050	79.829	33.114	0.018		43.224	1	12.0	7	0.42	0.38	55.00	50.00	77	79	178	1.78	25.02	100	100	1.00	35	145	60	88	1.3	25	1	105	93	284	252	1	1	1	0
2	653.264	52.188	0.063	-3.365	1128.700	58.594	118.410	76.990	33.119	0.035		43.084	1	12.0	7	0.42	0.38	55.00	50.00	77	79	178	1.78	25.02	100	100	1.00	35	145	60	88	1.3	25	1	105	93	284	252	1	1	1	0
2	654.388	53.382	0.076	-3.310	1132.600	57.373	117.920	77.401	33.095	0.023		42.955	1	12.0	7	0.42	0.38	55.00	50.00	77	79	178	1.78	25.02	100	100	1.00	35	145	60	88	1.3	25	1	105	93	284	252	1	1	1	0
2	655.538	52.203	0.077	-3.473	1231.000	57.861	115.970	75.854	33.112	0.036		42.743	1	12.0	7	0.42	0.38	55.00	50.00	77	79	178	1.78	25.02	100	100	1.00	35	145	60	88	1.3	25	1	105	93	284	252	1	1	1	0
2	656.652	53.864	0.094	-3.473	1328.900	56.885	114.990	76.192	33.114	0.037		42.314	1	12.0	7	0.42	0.38	55.00	50.00	77	79	178	1.78	25.02	100	100	1.00	35	145	60	88	1.3	25	1	105	93	284	252	1	1	1	0
2	657.781	53.116	0.102	-3.709	1419.700	57.129	113.040	74.789	33.142	0.030		42.073	1	12.0	7	0.42	0.38	55.00	50.00	77	79	178	1.78	25.02	100	100	1.00	35	145	60	88	1.3	25	1	105	93	284	252	1	1	1	0
2	658.909	53.218	0.118	-3.057	1520.300	56.641	113.770	79.488	33.145	-0.099		41.863	1	12.0	7	0.42	0.38	55.00	50.00	77	79	178	1.78	25.02	100	100	1.00	35	145	60	88	1.3	25	1	105	93	284	252	1	1	1	0
2	659.994	55.298	0.135	-3.455	1784.400	59.815	118.650	80.145	33.130	0.155		41.632	1	12.0	7	0.42	0.38	55.00	50.00	77	79	178	1.78	25.02	100	100	1.00	35	145	60	88	1.3	25	1	105	93	284	252	1	1	1	0
2	661.088	54.822	0.124	-3.383	1696.900	57.861	111.330	75.239	33.070	0.032		41.238	1	12.0	7	0.42	0.38	55.00	50.00	77	79	178	1.78	25.02	100	100	1.00	35	145	60	88	1.3	25	1	105	93	284	252	1	1	1	0
2	662.203	53.836	0.111	-2.731	1631.500	57.617	117.680	78.022	33.107	0.033		41.063	1	12.0	7	0.42	0.38	55.00	50.00	77	79	178	1.78	25.02	100	100	1.00	35	145	60	88	1.3	25	1	105	93	284	252	1	1	1	0
2	663.281	55.620	0.108	-2.622	1498.700	58.594	120.120	80.350	33.130	0.021		40.695	1	12.0	7	0.42	0.38	55.00	50.00	77	79	178	1.78	25.02	100	100	1.00	35	145	60	88	1.3	25	1	105	93	284	252	1	1	1	0
2	664.393	53.984	0.099	-2.513	1373.600	61.035	124.510	83.568	33.127	0.041		40.745	1	12.0	7	0.42	0.38	55.00	50.00	77	79	178	1.78	25.02	100	100	1.00	35	145	60	88	1.3	25	1	105	93	284	252	1	1	1	0
2	665.489	54.713	0.103	-2.821	1296.500	62.256	127.440	82.782	33.161	0.028		40.487	1	12.0	7	0.42	0.38	55.00	50.00	77	79	178	1.78	25.02	100	100	1.00	35	145	60	88	1.3	25	1	105	93	284	252	1	1	1	0
2	666.548	56.679	0.097	-2.495	1209.900	61.035	121.090	80.304	33.124	0.035		40.449	1	12.0	7	0.42	0.38	55.00	50.00	77	79	178	1.78	25.02	100	100	1.00	35	145	60	88	1.3	25	1	105	93	284	252	1	1	1	0
2	667.662	53.872	0.100	-3.310	1228.000	61.524	125.490	81.953	33.116	0.028		40.266	1	12.0	7	0.42	0.38	55.00	50.00	77	79	178	1.78	25.02	100	100	1.00	35	145	60	88	1.3	25	1	105	93	284	252	1	1	1	0
2	668.771	54.078	0.099	-2.839	1247.100	60.303	125.730	81.957	33.134	0.043		39.881	1	12.0	7	0.42	0.38	55.00	50.00	77	79	178	1.78	25.02	100	100	1.00	35	145	60	88	1.3	25	1	105	93	284	252	1	1	1	0
2	669.925	52.010	0.100	-2.423	1219.500	61.035	124.510	80.147	33.128	0.021	4.000	39.929	1	12.0	7	0.42	0.38	55.00	50.00	77	79	178	1.78	25.02	100	100	1.00	35	145	60	88	1.3	25	1	105	93	284	252	1	1	1	0
3	1.321	70.066	0.051	48.876	12.407	79.669	128.610	93.310	34.301	0.000	1.000	35.712	1	8.0	15	0.60	0.90	60.00	90.00	63	76	176	1.76	24.47	88	92	0.95	38	120	66	84	2.0	23	1	360	320	720	640	1	3	2	0
3	2.155	71.962	0.052	42.569	11.865	77.886	125.840	91.920	34.304	0.000		35.562	1	8.0	15	0.60	0.90	60.00	90.00	63	76	176	1.76	24.47	88	92	0.95	38	120	66	84	2.0	23	1	360	320	720	640	1	3	2	0
3	2.994	71.476	0.054	38.936	10.734	79.075	122.470	91.269	34.306	0.000		35.770	1	8.0	15	0.60	0.90	60.00	90.00	63	76	176	1.76	24.47	88	92	0.95	38	120	66	84	2.0	23	1	360	320	720	640	1	3	2	0
3	3.841	70.829	0.056	33.421	10.458	79.075	124.450	91.716	34.306	0.000		35.586	1	8.0	15	0.60	0.90	60.00	90.00	63	76	176	1.76	24.47	88	92	0.95	38	120	66	84	2.0	23	1	360	320	720	640	1	3	2	0
3	4.683	71.261	0.055	48.597	11.165	78.877	124.250	89.871	34.305	0.000		35.761	1	8.0	15	0.60	0.90	60.00	90.00	63	76	176	1.76	24.47	88	92	0.95	38	120	66	84	2.0	23	1	360	320	720	640	1	3	2	0
3	5.501	73.344	0.053	32.287	11.529	75.112	119.100	88.042	34.306	0.000		35.641	1	8.0	15	0.60	0.90	60.00	90.00	63	76	176	1.76	24.47	88	92	0.95	38	120	66	84	2.0	23	1	360	320	720	640	1	3	2	0
3	6.322	73.082	0.053	30.365	12.938	76.499	115.930	87.395	34.307	0.000		35.708	1	8.0	15	0.60	0.90	60.00	90.00	63	76	176	1.76	24.47	88	92	0.95	38	120	66	84	2.0	23	1	360	320	720	640	1	3	2	0
3	7.153	72.220	0.054	31.817	11.207	76.697	118.900	88.614	34.307	0.000		35.680	1	8.0	15	0.60	0.90	60.00	90.00	63	76	176	1.76	24.47	88	92	0.95	38	120	66	84	2.0	23	1	360	320	720	640	1	3	2	0
3	7.971	73.335	0.057	36.362	11.798	76.499	120.880	89.919	34.308	0.000		35.730	1	8.0	15	0.60	0.90	60.00	90.00	63	76	176	1.76	24.47	88	92	0.95	38	120	66	84	2.0	23	1	360	320	720	640	1	3	2	0
3	8.777	74.502	0.058	25.090	11.168	77.490	120.090	90.078	34.309	0.000		35.649	1	8.0	15	0.60	0.90	60.00	90.00	63	76	176	1.76	24.47	88	92	0.95	38	120	66	84	2.0	23	1	360	320	720	640	1	3	2	0
3	9.595	73.345	0.059	28.121	10.812	79.075	120.490	90.491	34.309	0.000		35.289	1	8.0	15	0.60	0.90	60.00	90.00	63	76	176	1.76	24.47	88	92	0.95	38	120	66	84	2.0	23	1	360	320	720	640	1	3	2	0
3	10.421	72.586	0.062	30.026	12.394	78.481	122.670	91.881	34.309	0.000		35.291	1	8.0	15	0.60	0.90	60.00	90.00	63	76	176	1.76	24.47	88	92	0.95	38	120	66	84	2.0	23	1	360	320	720	640	1	3	2	0
3	11.117	86.270	0.065	30.091	12.861	79.273	122.670	93.269	34.310	0.000		35.288	1	8.0	15	0.60	0.90	60.00	90.00	63	76	176	1.76	24.47	88	92	0.95	38	120	66	84	2.0	23	1	360	320	720	640	1	3	2	0
3	13.706	23.175	0.066	27.685	11.186	78.283	121.870	90.284	34.314	0.000		35.347	1	8.0	15	0.60	0.90	60.00	90.00	63	76	176	1.76	24.47	88	92	0.95	38	120	66	84	2.0	23	1	360	320	720	640	1	3	2	0
3	14.525	73.271	0.069	28.788	12.327	78.481	122.070	91.518	34.316	0.000		35.183	1	8.0	15	0.60	0.90	60.00	90.00	63	76	176	1.76	24.47	88	92	0.95	38	120	66	84	2.0	23	1	360	320	720	640	1	3	2	0
3	15.331	74.372	0.068	26.261	11.198	78.877	120.490	91.342	34.319	0.000		35.004	1	8.0	15	0.60	0.90	60.00	90.00	63	76	176	1.76	24.47	88	92	0.95	38	120	66	84	2.0	23	1	360	320	720	640	1	3	2	0
3	16.168	71.711	0.067	29.940	11.351	80.264	121.280	91.618	34.319	0.000		35.260	1	8.0	15	0.60	0.90	60.00	90.00	63	76	176	1.76	24.47	88	92	0.95	38	120	66	84	2.0	23	1	360	320	720	640	1	3	2	0
3	17.005	71.701	0.064	27.575	13.335	79.075	123.860	92.752	34.325	0.000		35.113	1	8.0	15	0.60	0.90	60.00	90.00	63	76	176	1.76	24.47	88	92	0.95	38	120	66	84	2.0	23	1	360	320	720	640	1	3	2	0
3	17.827	72.957	0.063	31.846	11.881	78.679	124.050	92.247	34.326	0.000		35.104	1	8.0	15	0.60	0.90	60.00	90.00	63	76	176	1.76	24.47	88	92	0.95	38	120	66	84	2.0	23	1	360	320	720	640	1	3	2	0
3	18.636	74.182	0.061	26.675	13.573	79.075	121.080	91.429	34.329	0.000		35.083	1	8.0	15	0.60	0.90	60.00	90.00	63	76	176	1.76	24.47	88	92	0.95	38	120	66	84	2.0	23	1	360	320	720	640	1	3	2	0
3	19.465	72.396	0.061	29.552	11.744	80.066	121.480	91.185	34.332	0.000		34.877	1	8.0	15	0.60	0.90	60.00	90.00	63	76	176	1.76	24.47	88	92	0.95	38	120	66	84	2.0	23	1	360	320	720	640	1	3	2	0
3	20.297	72.143	0.064	32.089	12.607	78.283	123.460	91.963	34.334	0.000		34.867	1	8.0	15	0.60	0.90	60.00	90.00	63	76	176	1.76	24.47	88	92	0.95	38	120	66	84	2.0	23	1	360	320	720	640	1	3	2	0
3	21.112	73.564	0.064	33.851	12.845	78.481	123.060	92.004	34.336	0.000		34.915	1	8.0	15	0.60	0.90	60.00	90.00	63	76	176	1.76	24.47	88	92	0.95	38	120	66	84	2.0	23	1	360	320	720	640	1	3	2	0
[truncated: 23,731 more rows]
